# Supplementary material for: SOX2 is essential for in vivo reprogramming of seminoma-like TCam-2 cells to an embryonal carcinoma-like fate
Source: Oncotarget. 2016 Jun 7;7(30):47095–110. doi: 10.18632/oncotarget.9903 (PMC5216926; doi:10.18632/oncotarget.9903)
Supplement: Supplementary file 2 [file oncotarget-07-47095-s002.xlsx]

## Sheet: A - 1 week xenograft
SYMBOL	TCam-2-deltaSOX2 clone 1w in vivo vs. TCam-2 in vitro
MIR574	6.8172
AIF1	6.29119
LOC648343	6.03186
LOC643870	5.88838
S100A6	5.88582
HBA2	5.60214
CYCSP52	4.96019
PGK2	4.92949
LOC100132804	4.91437
SOD2	4.80037
CFP	4.70885
GAPDHL6	4.66842
PAM	4.44191
MARCKS	4.43432
TM6SF1	4.0062
LRRC33	3.9588
PRKCB1	3.95173
PSENEN	3.92532
PMP22	3.84356
LOC401677	3.80749
LOC100131866	3.77842
MTMR3	3.76675
DCN	3.76285
NFIX	3.76133
CORO1A	3.75731
HCG4	3.7386
NFKBIA	3.73564
LOC654780	3.64211
GNAI2	3.64055
IFIH1	3.59558
RENBP	3.58144
LOC100131096	3.57961
CGB8	3.55234
PICALM	3.52105
FAM153B	3.50031
TMEM191A	3.48868
C9orf130	3.47273
LOC391124	3.45704
CGB5	3.39066
SIGLEC12	3.3819
DKFZp434K191	3.35916
LOC644642	3.34355
ZNF223	3.33655
P4HA2	3.26241
LOC729313	3.26007
LOC646753	3.25507
LOC644436	3.2503
STX16	3.24981
LOC400446	3.24545
TLE4	3.20866
RAXL1	3.19576
RN7SK	3.1642
LOC100130598	3.16037
C9orf41	3.15603
CIC	3.15546
C4orf34	3.15078
SLC4A5	3.14913
RAP1BL	3.14735
PTP4A2	3.13584
CD68	3.13053
TSHZ1	3.11808
ALS2CR14	3.11586
EVI5	3.11419
PTPLAD2	3.08765
ZNF93	3.08513
FOXO4	3.07196
SLC16A3	3.06248
BTG1	3.05697
RN7SK	3.05609
CEP27	3.03983
SNX2	3.0232
HIST1H2AB	3.00302
CAMTA2	2.99895
FAM40B	2.98697
FLJ35390	2.9808
DCLRE1C	2.97815
PKM2	2.96418
RAD51	2.96356
PPP2R3A	2.96344
FLJ25363	2.96341
RNF213	2.94936
CHIC2	2.9363
LOC729686	2.93517
MNT	2.9212
LOC654350	2.91885
CAPZA2	2.91861
LOC100133298	2.90771
DOPEY2	2.90323
OSTF1	2.89268
H2AFY	2.88494
AXUD1	2.87927
FBXO33	2.8789
FILIP1L	2.86811
SMARCA2	2.86409
EWSR1	2.86072
HLA-A	2.85956
LAMP2	2.85436
ICA1	2.83394
TMEM156	2.82648
ABCA1	2.81215
TNFSF14	2.81173
RAPGEF2	2.79092
LOC644250	2.78256
RNU4-2	2.78092
LOC100132727	2.77505
LOC653489	2.76219
SLMAP	2.76006
ZEB2	2.73441
MIR21	2.70874
POR	2.70276
SMAP2	2.67686
SREBF1	2.67544
CTSC	2.64887
USP21	2.64668
GPR18	2.64027
RGS10	2.63921
IDH3G	2.63486
SKI	2.63113
LOC100130053	2.63052
TNFRSF25	2.62292
LOC646936	2.61995
DYRK2	2.59707
NCRNA00200	2.58395
SDHALP1	2.58092
CR2	2.57862
PCDHB9	2.56563
SUOX	2.56531
USP21	2.55741
LOC731789	2.55644
BRPF1	2.55172
BASP1	2.5476
FBXL5	2.54734
CSF2RA	2.54392
LOC653086	2.53693
TIMP2	2.53474
EXT1	2.52922
MIR2116	2.52753
APOE	2.52336
PPP3CB	2.51702
FLJ10986	2.50881
PDCD4	2.49632
AHR	2.4869
PPP3R1	2.47979
SYT11	2.47465
LLPH	2.45947
LOC442270	2.45573
FBXO4	2.44698
CLIP3	2.44406
C14orf4	2.44084
GGNBP2	2.435
TSC22D1	2.4306
LOC648921	2.42887
SLC25A4	2.41321
LGALS1	2.41
ILK	2.40212
RAC3	2.38962
DDIT4	2.36957
EIF2AK4	2.36578
BCL6	2.36361
PDPK1	2.36187
BAZ2B	2.32661
ANKRD37	2.31744
CHKB	2.31234
AKR1A1	2.30849
YIF1A	2.30146
CEBPB	2.30058
CRYAB	2.29563
ANKRD30B	2.28921
TRAPPC3	2.28387
LOC136143	2.28001
LOC648705	2.27975
LOC729342	2.27716
RSPRY1	2.27346
LOC727865	2.27101
C1QA	2.26849
RNU4ATAC	2.26593
CTSB	2.25413
TBC1D19	2.25109
ETFA	2.24963
PURB	2.24326
DNPEP	2.2412
FAM174A	2.23857
TRIM53	2.23672
SNAPC1	2.22993
C19orf6	2.21933
VPS41	2.21635
LOC653773	2.21347
LOC644482	2.21311
RNU6-15	2.20071
UPF2	2.19137
GRINA	2.17861
PFKFB3	2.17329
LOC391169	2.16783
LOC100134868	2.16378
LOC100133019	2.15868
RN5S9	2.15725
SCO2	2.15549
APOBEC3F	2.15519
FBXO3	2.1519
KRT19	2.15093
C6orf125	2.15036
LOC440157	2.14816
FTL	2.14743
LOC340970	2.14577
ZNF160	2.14024
MAP3K1	2.12638
RNU6-1	2.12339
CSK	2.12258
SH3PXD2A	2.12128
HNRPDL	2.11502
LOC728666	2.10262
PNCK	2.10261
ZFC3H1	2.09737
ZNF786	2.09586
BTN2A2	2.08972
SPRYD5	2.0873
RUNDC2C	2.08302
CDC42	2.08175
MLL5	2.0813
PARP6	2.07524
AP3S1	2.06908
PLA2G2D	2.06852
DENR	2.06738
FLRT3	2.06702
SFRS5	2.06609
TM9SF1	2.06161
SYAP1	2.06158
LOC646996	2.06136
LOC440927	2.05244
LOC100131718	2.04814
RAB10	2.04467
LOC729760	2.04079
LOC643752	2.04016
MED8	2.03588
ZFAND5	2.03506
BMP8B	2.02985
LOC646034	2.02266
ALB	2.01599
HSD17B8	2.01464
NIPBL	2.01351
RASGRF1	2.01339
TCF4	2.01292
RSBN1	2.01175
SUPT5H	2.01044
LOC651198	2.00929
STX5	2.003
ZBTB20	2.00093
NDUFB6	-2.00047
ARHGAP28	-2.00537
HMGCS1	-2.00652
ATG4B	-2.01779
CHMP5	-2.01783
SRP14P1	-2.02137
IDI1	-2.02141
TCEA1	-2.02375
ACTB	-2.02398
CDC2	-2.02655
CD9	-2.05218
LOC92755	-2.06898
LOC644063	-2.07718
SQLE	-2.09179
NCKAP1	-2.09402
CCT7	-2.1003
LOC646723	-2.10768
LOC100128266	-2.13322
SQLE	-2.13722
CACYBP	-2.13868
CCT6A	-2.14045
RCN2	-2.14655
LOC645385	-2.1842
GCH1	-2.18579
LOC648210	-2.19384
LOC100129086	-2.20405
SUCLA2	-2.20851
SC4MOL	-2.2324
EFEMP1	-2.24094
GTF2IP1	-2.2611
LOC729779	-2.27169
LOC128192	-2.34084
LOC644936	-2.34925
ID3	-2.39825
CHMP5	-2.44473
FDFT1	-2.46885
KAL1	-2.4728
TCP1	-2.48918
ACLY	-2.50075
KPNA2	-2.62442
FKSG30	-2.73591
TUBA1A	-2.7864
FDFT1	-2.83835
CXCR4	-2.84883
LOC399942	-2.9655
LOC440063	-3.01002
ACTB	-3.02892
LDLR	-3.56612

## Sheet: B - vs. TCam-2 in vitro, 6w
SYMBOL	TCam-2-deltaSOX2 clones vs. TCam-2 in vitro	SD		SYMBOL	TCam-2-deltaSOX2 clones vs. TCam-2 in vivo 6w	SD
AFP	6.5034	1.49669		FGG	4.68257	1.5537
APOA2	6.01812	1.87392		APOA2	4.57857	1.87392
HBA2	5.57904	1.76593		ALB	4.5741	3.09605
SERPINA1	5.24694	2.00293		APOA1	4.51523	1.26481
SERPINA1	5.20225	2.22157		TF	4.36154	2.21633
ALB	5.1841	2.56729		AFP	4.34662	1.49669
APOA1	4.81738	1.26481		COL3A1	4.22404	1.45623
TF	4.75306	2.21633		SERPINA1	4.16617	2.00293
ALB	4.72433	3.09605		ALB	4.15759	2.56729
FGG	4.69579	1.5537		AHSG	4.15378	2.19547
COL3A1	4.37909	1.45623		SERPINA1	4.07658	2.22157
SPINK1	4.30583	2.22796		FGA	4.02014	1.67085
AHSG	4.25157	2.19547		APOB	3.70687	1.91319
FGA	4.20886	1.67085		SPINK1	3.57527	2.22796
APOB	3.99226	1.91319		FGA	3.45974	1.67268
DLK1	3.87304	1.42836		FGB	3.38434	2.13921
AIF1	3.67141	0.712205		IFI6	3.25042	1.00023
VCAN	3.66844	0.668728		FLRT3	3.24447	0.706117
LOC643870	3.55123	1.48723		FGA	3.21023	1.73292
FLRT3	3.44507	0.706117		IGF1	3.08753	0.779066
FGA	3.3498	1.67268		H19	3.05503	1.6156
IFI6	3.31941	1.00023		ANGPTL4	3.05184	0.708756
LOC648343	3.28164	1.36593		IRX6	3.02494	0.60272
FGB	3.26452	2.13921		IFI27	3.01204	2.23437
FGA	3.22458	1.73292		PRAME	2.991	1.09415
CYCSP52	3.09203	1.13304		ISL1	2.96124	0.659368
TTR	3.03783	1.92119		TTR	2.91748	1.92119
CGA	3.00853	0.826005		LOC728715	2.83565	0.855188
APOC1	2.92642	1.04176		CGA	2.67919	0.826005
CRABP2	2.80956	1.03581		A2M	2.61961	2.07587
A2M	2.80618	2.07587		COL23A1	2.61141	1.00325
CST1	2.79202	1.12001		NFIB	2.51801	0.647833
GPC3	2.74383	1.52351		GPC3	2.51416	1.52351
PMP22	2.74225	1.09999		APOM	2.48705	1.52324
IFI27	2.72989	2.23437		NANOS3	2.48264	1.42167
SOX11	2.70035	1.41166		LOC643870	2.45029	1.48723
FST	2.69994	0.947012		AIF1	2.44976	0.712205
S100A6	2.6492	1.00756		FOXO4	2.44651	0.502368
MGST2	2.56426	1.04003		ARID5B	2.38724	0.804541
NFIX	2.52278	1.24577		NFIX	2.37922	1.24577
BEX1	2.50836	0.827264		CYCSP52	2.36162	1.13304
APOM	2.49803	1.52324		FGB	2.35508	1.72203
BGN	2.49467	1.20592		COL5A2	2.35072	0.883249
FOXA2	2.44721	0.852262		TXNIP	2.3231	0.703717
ECAT1	2.367	1.73196		PRAME	2.31841	1.22848
SMARCA2	2.347	0.415529		GSN	2.31346	1.62765
FGB	2.27885	1.72203		EFNA1	2.29591	0.717742
DKK1	2.26008	0.900204		FKBP9L	2.28764	0.852428
MSX1	2.2485	0.857395		PDGFRA	2.22984	0.844555
VTN	2.21941	1.73003		FGL1	2.21871	1.87645
HOXC8	2.21224	1.3812		MGST2	2.20052	1.04003
EOMES	2.19927	0.624153		APOH	2.19478	1.8262
APOE	2.19259	0.57423		AHNAK	2.18137	0.853315
COL5A2	2.18771	0.883249		FRAS1	2.16915	0.667598
PDGFRA	2.18298	0.844555		GPR177	2.16825	0.85771
FGL1	2.17977	1.87645		VTN	2.15277	1.73003
LOC100132804	2.09745	1.31744		EFEMP1	2.12618	0.553947
TFPI	2.08876	0.5687		FNDC5	2.12403	0.587306
GAGE4	2.05778	0.817209		HOXC8	2.10108	1.3812
MARCKS	2.04599	0.379607		SOX17	2.09127	0.988603
APOH	2.03085	1.8262		CD38	2.05522	0.631915
GAGE2B	2.02875	0.662462		S100A6	2.05484	1.00756
NRIP1	2.00737	0.52849		LEPREL1	1.99298	0.517367
CDH11	2.0052	0.640183		GSTA2	1.99266	1.10626
TFPI	1.99065	0.595166		DKK1	1.98991	0.900204
SERPIND1	1.97743	1.6466		HAND1	1.97693	1.20466
CGB1	1.93981	1.16525		DDIT4L	1.96221	0.616499
CD24	1.93362	0.752918		SERPINE2	1.9614	0.576347
PRRX1	1.91827	1.28144		SERPIND1	1.93196	1.6466
TSC22D1	1.9059	0.286352		PITX1	1.91221	1.21093
ZFP42	1.90228	0.947302		VCAM1	1.87234	1.53197
MGC24103	1.89573	0.217385		ORM1	1.85565	1.52787
GAGE4	1.88724	0.700725		PMP22	1.84478	1.09999
VCAM1	1.87845	1.53197		TNMD	1.83563	1.92778
RSPO3	1.87184	0.574675		GSTA2	1.83235	0.948517
CDX1	1.87177	0.762766		ID2	1.82326	0.829866
GAGE6	1.86346	0.696746		CCND2	1.80455	0.614171
FOXO4	1.83713	0.502368		LOC648343	1.80312	1.36593
PEG3	1.83495	0.718877		CDO1	1.79451	1.03882
S100A9	1.8337	1.05435		MTTP	1.7938	0.841095
TNMD	1.8328	1.92778		SLCO2A1	1.78729	0.660255
ORM1	1.82722	1.52787		FOLR1	1.78702	0.546967
ITIH2	1.8213	1.62222		C5	1.77889	1.09636
CGB5	1.82032	1.16529		RSPO3	1.77394	0.574675
GJA1	1.81604	0.839988		SRGAP1	1.75498	0.580851
AGT	1.80917	1.49293		MSX1	1.75364	0.857395
UGT2B7	1.80651	1.54143		PRRX1	1.74091	1.28144
ORM2	1.80537	1.33766		SNORA12	1.73382	1.00991
GAGE12C	1.79448	0.71197		CXCR4	1.72322	0.735145
GAGE12G	1.7661	0.714504		ANXA3	1.72276	0.69216
FLJ25363	1.76059	0.464822		CRIP1	1.71529	1.10552
CEBPA	1.75459	0.962202		LOC388588	1.70464	0.514808
GAGE12I	1.75016	0.746727		RPRC1	1.70173	0.495855
CLIP3	1.74484	0.278239		BAMBI	1.69475	0.624935
CGB8	1.73661	0.595506		CXCR4	1.69341	1.03425
GAGE5	1.7231	0.674671		GALNTL1	1.6932	0.853546
HPX	1.69329	1.48006		TWIST1	1.6928	1.10698
GAGE5	1.69218	0.675815		MAGED1	1.6756	0.112693
ICA1	1.68037	0.384404		ITIH2	1.67481	1.62222
SFRP1	1.67563	0.734472		MYL1	1.67359	2.5258
DUSP6	1.66194	0.60994		ORM2	1.67114	1.33766
LOC401720	1.65655	0.950098		SOX11	1.65672	1.41166
CXXC5	1.6502	0.654187		UGT2B7	1.65247	1.5514
DACT3	1.63921	0.285516		GPRC5C	1.65077	0.953877
LOC645037	1.63571	0.655776		RHOBTB3	1.64961	0.4957
ZNF223	1.63088	0.192728		GFRA1	1.64584	0.591411
PITX2	1.62956	0.838532		HBA2	1.64373	1.76593
BIN1	1.6244	0.959762		TCL1B	1.63385	0.734943
UGT2B7	1.61236	1.5514		FRMD6	1.63254	0.824632
FST	1.61055	0.560898		UGT2B7	1.62204	1.54143
LOC644250	1.60378	0.204428		EFEMP1	1.6187	0.771309
DLK1	1.58179	1.16762		FXYD6	1.61732	0.965049
FGL1	1.58041	1.53656		ECHDC2	1.61336	0.814599
C5	1.57824	1.09636		KIAA0101	1.61022	0.60227
MYL1	1.57528	2.5258		HEY1	1.60609	0.694423
BMP4	1.57435	0.765109		AGT	1.59891	1.49293
SERPINC1	1.56398	1.1774		SERPINC1	1.59456	1.1774
ANTXR1	1.56295	0.549806		TCEA3	1.5912	0.472833
RBP1	1.55965	0.930861		CCND2	1.59022	0.345937
GAGE12H	1.55091	0.600414		CDX1	1.58622	0.762766
GAGE12J	1.54848	0.682484		MAGED1	1.58456	0.452964
LOC100131718	1.52564	0.25039		GAGE4	1.58246	0.817209
HAND1	1.51837	1.20466		HPX	1.57815	1.48006
FLJ35390	1.51083	0.20407		TGFBI	1.5773	1.01594
TGIF1	-1.50037	0.733222		ANTXR1	1.57473	0.549806
ACTL6A	-1.50151	0.783448		PITX2	1.55945	0.838532
C20orf27	-1.50183	0.84061		CROP	1.55666	0.669766
LOC100131967	-1.50196	0.396581		GLIPR2	1.55593	0.790697
PSD3	-1.50293	0.520961		DCN	1.54259	1.37819
CPNE8	-1.50337	0.519411		LGALS1	1.53751	0.965457
BTF3L4	-1.50384	0.693068		HAPLN1	1.53719	0.809989
SNORD80	-1.50389	0.455174		GAGE5	1.53476	0.675815
SLC25A43	-1.50515	0.692846		LOC401720	1.53242	0.950098
MED10	-1.50626	0.800352		FGL1	1.53119	1.53656
LOC100131609	-1.50661	1.13137		JUP	1.5301	0.909662
ATP5F1	-1.50724	0.966695		DACT3	1.52159	0.285516
CYB5R2	-1.50769	0.584753		FST	1.52095	0.947012
RPS27L	-1.50895	0.528816		PDPN	1.52086	0.746971
EIF4E3	-1.50901	0.441157		CGB5	1.5201	1.16529
LOC728059	-1.51013	0.739433		TFPI	1.51998	0.5687
PLD3	-1.51033	1.21928		C13orf15	1.51683	1.06836
AP2S1	-1.5127	1.11042		LOC100132804	1.51473	1.31744
TMEM126B	-1.51301	0.789455		CCDC92	1.51278	0.991637
TMEM41A	-1.51442	0.485784		CNR1	1.51062	0.685698
SCNM1	-1.51483	0.678012		GAGE4	1.50659	0.700725
TUBB6	-1.51497	0.803831		TP63	1.50443	0.437361
COL4A3BP	-1.51557	0.589521		STC2	-1.50012	0.656296
PXDN	-1.51654	0.954396		TFRC	-1.50245	0.774903
RASD1	-1.51668	1.23477		ICAM3	-1.5065	0.507678
EFEMP1	-1.51687	0.741313		TNFSF9	-1.50757	0.295888
TFDP1	-1.51733	0.767757		LOC645018	-1.50819	0.442932
PCGF6	-1.51929	0.900108		TNFRSF8	-1.51094	0.290515
EXOSC1	-1.52077	0.801781		AP1S2	-1.51129	0.453157
PPHLN1	-1.52096	0.461976		LOC100129657	-1.51323	0.617074
PSMC4	-1.52113	1.03945		C12orf24	-1.51371	0.480861
LBH	-1.52188	0.412657		NEFM	-1.51652	0.400325
FAIM	-1.52761	0.707532		RBPMS	-1.51738	0.403599
TCP1	-1.53	0.536842		CDV3	-1.51827	0.865466
G6PD	-1.53008	0.759116		LOC730052	-1.51899	0.808292
TMTC1	-1.5312	0.69541		C1orf24	-1.51944	0.378028
DCTD	-1.53122	0.788964		UGP2	-1.52543	0.687368
HMGN1	-1.53134	0.91296		CSDA	-1.53188	0.861149
TROAP	-1.53237	0.935269		ACTB	-1.53212	1.71188
PARP8	-1.53393	0.392215		LOC643007	-1.53346	0.354453
XAGE1	-1.53407	0.636957		MAL2	-1.53356	0.690005
KLF6	-1.53643	0.956187		PGAM4	-1.53382	0.872549
LOC652826	-1.53673	0.969159		PHB2	-1.53405	0.833842
ABHD12B	-1.53693	0.220531		IGF2BP3	-1.53467	0.684101
MERTK	-1.53786	0.55285		LOC644774	-1.53499	1.07634
LOC440359	-1.53815	0.957739		ZMYND8	-1.53536	0.565095
ARID3B	-1.54018	0.82916		RBPJ	-1.53667	0.347699
LOC728554	-1.54045	0.905153		OLIG3	-1.53741	0.0833436
PTGES2	-1.54107	0.637486		MUC4	-1.53802	0.164482
GSTO2	-1.54165	0.600833		RPS6P1	-1.53844	0.850878
PREI3	-1.54186	0.76814		KCNF1	-1.53928	0.327312
C21orf59	-1.54254	0.825335		LOC729500	-1.53974	0.542858
PGK1	-1.54348	0.583801		LOC389672	-1.54163	0.58746
SEMA6A	-1.54695	0.628005		GPM6B	-1.54379	0.1718
TMEM14A	-1.54842	0.800225		RBPJ	-1.54772	0.771078
LACTB2	-1.55071	0.574287		LOC651198	-1.54829	1.04775
MOBKL3	-1.55261	0.718814		LOC650215	-1.54915	0.625593
TSTD1	-1.55344	0.392326		GJA1	-1.54978	0.839988
MRPL18	-1.55353	0.78949		ELOVL5	-1.55014	0.66162
PIN1	-1.55474	1.18382		TOMM20	-1.55386	0.822416
CSNK1D	-1.55633	1.04565		EEF1A1	-1.55481	0.439425
PPIC	-1.55696	0.652102		RRAS2	-1.55662	0.703742
PTTG1	-1.55713	0.65623		F2RL1	-1.55671	0.726362
LOC730052	-1.55822	0.808292		RPS7	-1.55923	0.799979
STK25	-1.5601	0.748581		TNFRSF10B	-1.55977	0.628521
LOC654121	-1.56035	0.650602		ALDH1A3	-1.56031	0.228184
LOC643668	-1.56094	0.866526		LOC732007	-1.56082	1.19075
MYH9	-1.56146	0.790896		TGIF1	-1.5609	0.746129
FXYD5	-1.56161	0.73886		RRAS2	-1.56252	0.699147
LOC653156	-1.56165	1.22025		SLC1A3	-1.56582	0.317902
LMNA	-1.56169	0.572367		CRISPLD2	-1.56727	0.421831
RHBDF1	-1.56284	0.716288		LOC441763	-1.56837	0.449925
EMID2	-1.56343	0.314367		LOC100131672	-1.57031	0.519135
LBH	-1.56526	0.419269		FZD7	-1.57039	0.588678
LOC728698	-1.56623	0.973197		LOC401537	-1.5713	0.770625
CHMP5	-1.56663	0.77487		MYC	-1.57373	0.428546
SLC39A1	-1.56732	0.914815		LOC729646	-1.57502	0.750592
NIP7	-1.56735	0.674726		LOC653907	-1.57507	0.160158
RNASE1	-1.56746	0.196907		RBM47	-1.57555	0.664797
SRF	-1.56807	0.836533		TMEM8	-1.57623	0.506668
OAT	-1.57108	0.725866		LOC646966	-1.57784	0.35393
STX16	-1.57299	0.880281		LOC729500	-1.57903	0.709129
LOC653884	-1.57477	0.815338		HESX1	-1.58001	0.239635
NUDT15	-1.57508	0.524231		REXO2	-1.58012	0.717944
HEG1	-1.57596	0.468549		LRRN1	-1.58227	0.344861
FTHL16	-1.57916	1.20006		TCEA1	-1.5839	0.540938
ZMYND8	-1.58092	0.559671		RPL6	-1.58674	0.900833
STOM	-1.58213	0.563238		LOC642852	-1.58705	0.265284
MRPL39	-1.5826	0.71496		PSMC4	-1.58784	1.03945
SPSB2	-1.58286	1.1582		MSTO1	-1.58949	0.509089
CSRP2	-1.58301	0.903751		LOC729742	-1.59187	0.747736
IRAK1BP1	-1.58611	0.37302		PRDX3	-1.59386	0.882695
CTDSPL	-1.58633	0.471968		LOC645688	-1.5946	0.680537
GSTO1	-1.58652	0.85458		MAP2K1	-1.59516	0.663632
LOC100130291	-1.58669	0.675125		RPRM	-1.59676	0.770523
LOC643300	-1.58704	0.929064		LOC100131940	-1.59927	0.757894
LOC100128266	-1.58769	0.917008		CCNB1IP1	-1.60211	0.365661
PSAP	-1.5888	0.78345		UGP2	-1.60288	0.2806
VBP1	-1.58951	0.934491		LOC286444	-1.60335	1.19197
PSMC4	-1.58956	0.855469		FHL2	-1.60377	0.409632
CD151	-1.59094	0.47071		IGF2BP2	-1.60423	0.792934
UNG	-1.59272	1.06429		PPAP2B	-1.60482	0.665493
LOC645173	-1.59548	1.33994		LOC728843	-1.60565	0.685564
PTTG3P	-1.59622	0.832415		SMOX	-1.60571	0.537785
PPP1R16B	-1.59648	0.465578		FABP5	-1.60714	0.509507
NPFFR2	-1.59698	0.487252		LOC100130775	-1.60748	0.563497
TAGLN2	-1.59798	0.883331		FABP5L2	-1.60787	0.724265
RPS2	-1.59836	1.28973		LOC100134273	-1.60901	0.689681
WDR1	-1.59921	0.8068		ACTG1	-1.61161	1.68153
TPI1	-1.59948	1.02947		TRIP6	-1.61247	0.638477
LOC653888	-1.60042	0.479986		RHBDF1	-1.61289	0.716288
CKS1B	-1.60165	0.706002		SIRT1	-1.61553	0.733549
LOC729679	-1.60202	1.18553		ITM2B	-1.61569	1.01813
MITD1	-1.60283	0.621738		LOC727865	-1.61954	0.939015
CUEDC1	-1.60423	0.755742		TMEM189-UBE2V1	-1.62097	0.839918
LOC729816	-1.60459	0.539353		EIF1AY	-1.62456	1.69395
PTS	-1.60472	0.591876		EGR1	-1.62555	0.503781
OSBPL1A	-1.60478	0.458589		RBM3	-1.62742	0.267168
SLC7A1	-1.60752	0.387142		LOC647030	-1.6277	0.802508
CCDC109B	-1.60874	0.868573		LOC440359	-1.63088	0.957739
DMRTA1	-1.61158	0.22123		LOC100134364	-1.63163	0.513933
AP2M1	-1.61284	0.899074		LOC642956	-1.63231	0.749238
EGFLAM	-1.61322	0.570231		LOC100130562	-1.63382	1.24807
HRAS	-1.61492	1.01267		PGAM4	-1.63436	0.989666
CHPT1	-1.61554	0.873172		LOC441506	-1.63769	0.984177
FAM58A	-1.61561	1.1139		HLA-A	-1.63791	1.00486
LOC728650	-1.61613	0.515063		PABPC1	-1.63924	0.724898
UNC119	-1.6164	0.833731		POU5F1P1	-1.64048	0.937578
PTPLAD1	-1.61685	0.939582		LOC388796	-1.64139	0.711923
AARS	-1.61764	0.547041		SPRYD5	-1.64274	0.838254
NUAK1	-1.61841	0.584979		KCNK1	-1.64293	0.405334
LOC644422	-1.61895	1.0785		FJX1	-1.64468	0.432198
GALNTL1	-1.61906	0.853546		LOC388707	-1.64533	0.843282
TM7SF3	-1.62056	0.594637		PGAM4	-1.64614	0.89463
ITGB5	-1.62141	0.557363		NLRP2	-1.64629	0.858645
LOC653566	-1.62296	0.935654		AK3L1	-1.6464	0.383711
ANXA2	-1.62498	0.707844		EIF4E3	-1.64712	0.441157
BAIAP2L1	-1.62546	0.743821		RGS10	-1.64761	0.663015
THOC4	-1.6265	1.37602		LOC388556	-1.64786	0.948922
MTCP1	-1.62723	0.947631		RPS2	-1.64839	1.28973
LOC100131866	-1.62796	1.13409		DCLK1	-1.65057	0.302143
AP2M1	-1.6281	0.802023		HPRT1	-1.65064	0.588036
SPRY4	-1.62822	0.645527		LOC440991	-1.65098	0.602404
CNIH2	-1.62936	0.842438		SMAD7	-1.65209	0.354468
CYFIP2	-1.62983	0.689868		NES	-1.6527	0.983868
LOC729317	-1.63033	0.747226		HPRT1	-1.65291	0.680298
PRRX2	-1.63075	1.04915		TMEM64	-1.65509	0.569175
RBM3	-1.63101	0.773893		GRB7	-1.65725	0.515258
CYR61	-1.63127	0.192374		VSNL1	-1.66046	0.413562
XAGE1	-1.63152	0.725444		ERVK6	-1.66279	0.560781
LOC653171	-1.63236	0.722892		PPAP2C	-1.6651	0.3384
CDKN3	-1.63277	0.646035		PCGF6	-1.66548	0.900108
TRPT1	-1.63354	0.872265		RPL17	-1.6671	0.82578
ACTL6A	-1.63417	0.792507		ZNF581	-1.66718	0.850381
RCN2	-1.63437	0.999244		LOC643778	-1.66718	0.481494
FTHL7	-1.63515	1.21344		SYT1	-1.66861	0.243499
DDX47	-1.63792	0.853394		LOC646294	-1.67036	1.10671
CDC2	-1.63833	0.900716		IRAK1	-1.67523	1.04124
B4GALT5	-1.63848	1.16465		ZMYND8	-1.67892	0.559671
C16orf53	-1.63912	1.19426		TACC2	-1.6792	0.566814
MME	-1.63938	0.383077		CBS	-1.67946	0.768564
ERP29	-1.64124	0.969413		UGP2	-1.67993	0.787457
TXNL2	-1.64245	0.905181		A4GALT	-1.6823	0.501848
LOC402221	-1.64282	0.634482		USO1	-1.6842	0.825035
LIN28	-1.64334	0.917538		CTGF	-1.68624	0.419931
CCDC92	-1.64585	0.991637		HELLS	-1.69304	0.510851
LOC653994	-1.64887	0.606213		TCEA1	-1.69391	0.599932
BACE2	-1.64893	0.304202		LOC441506	-1.69547	0.666817
MED30	-1.64982	0.564774		TGIF1	-1.69603	0.733222
IMPDH1	-1.65075	0.825049		STELLAR	-1.69716	0.133124
CCT7	-1.65347	1.20972		HACL1	-1.7026	0.592689
LOC730029	-1.65378	0.959836		PGAM1	-1.70452	1.16148
GCH1	-1.65578	0.421573		LOC730004	-1.71147	0.691243
SNX5	-1.65655	0.991308		LOC286444	-1.71497	1.11917
ACTN1	-1.65688	0.761759		SHISA5	-1.71603	0.802213
FAM83D	-1.65874	0.861178		LOC387791	-1.71694	0.884315
C2orf56	-1.65935	0.625475		NIP7	-1.71715	0.674726
RSPH10B	-1.65942	0.465756		AK3L1	-1.71774	0.578036
CACNB2	-1.6599	0.141093		C15orf27	-1.71914	0.19743
LYN	-1.66066	0.786259		MIR1974	-1.72205	1.18614
LACTB	-1.6611	0.620042		NSMAF	-1.72352	0.76406
SHFM1	-1.66533	0.607346		SURF6	-1.72438	0.864456
IKBKG	-1.66535	1.05919		AP2M1	-1.72469	0.802023
KPNA2	-1.66541	1.04679		ARRB1	-1.72595	0.209773
LOC731878	-1.66565	0.801446		WDHD1	-1.73018	0.35545
EMD	-1.66973	1.10845		SLC38A1	-1.73204	0.609068
RRAS2	-1.67062	0.703742		PAWR	-1.73485	0.557345
TNFAIP8	-1.67069	0.328767		LOC642989	-1.73946	0.845424
DCK	-1.67148	0.543274		PDLIM1	-1.74234	0.751397
ALDOA	-1.67184	0.900211		VSNL1	-1.74424	0.371482
BCL2L12	-1.67249	1.07253		LOC389342	-1.74765	1.62957
ADAMTS9	-1.67546	0.262278		SLC16A9	-1.75087	0.300403
SLC38A1	-1.67577	0.609068		FOXD1	-1.75114	0.634952
C7orf28B	-1.67947	0.591303		S100A11	-1.75138	0.564943
MAP4K2	-1.68075	0.9955		CXXC6	-1.75169	0.591832
RRM2	-1.68273	0.407724		CCNB1IP1	-1.75437	0.449064
KAL1	-1.6837	0.614851		ALDOA	-1.75523	0.900211
DNAJB6	-1.68452	0.770577		LOC646294	-1.75561	1.45694
BCL2L12	-1.68671	1.01147		AK3L1	-1.76085	0.561894
RUVBL1	-1.68749	0.834902		CLPX	-1.76416	0.628542
HN1	-1.6899	0.88964		AKIRIN1	-1.76517	0.910273
LOC222967	-1.69031	0.294525		RBM47	-1.76676	0.687162
FHL2	-1.69117	0.409632		RPL29	-1.77403	0.736833
SGK1	-1.69124	0.837402		POU5F1P1	-1.77443	0.991982
DPPA2	-1.69176	0.342244		SLC25A6	-1.77549	1.09962
AKIRIN1	-1.69554	0.563566		ITPR3	-1.77712	0.745919
BRI3BP	-1.6975	0.362562		AP2M1	-1.77832	0.899074
LOC652489	-1.69865	1.02344		HELLS	-1.78053	0.561892
TCL1B	-1.69979	0.734943		TNFRSF12A	-1.7811	0.728315
SUSD3	-1.69993	0.323639		FABP5	-1.78313	0.733338
NDUFB6	-1.70147	0.704292		LOC651149	-1.78421	1.16996
LOC100128086	-1.70351	0.53352		SMAD7	-1.78515	0.359844
GLRX3	-1.70503	0.926795		PGAM1	-1.79173	1.13988
PTRF	-1.70581	0.613638		LOC652097	-1.7957	0.125116
PPP1CA	-1.70615	1.29786		LOC643873	-1.79636	0.736577
TAX1BP3	-1.70701	1.12473		GADD45A	-1.798	0.691712
TSPAN13	-1.7072	0.974143		PHF17	-1.80127	0.367002
C17orf58	-1.70739	0.957155		CYP2S1	-1.80266	0.632424
LOC389342	-1.70978	1.62957		MAD2L2	-1.80478	0.868996
NBL1	-1.71377	0.637816		RPL29	-1.80686	0.645183
CA8	-1.71386	0.271379		IRS2	-1.80822	0.538703
SUSD2	-1.71611	0.519224		ITLN2	-1.81764	0.415956
C8orf76	-1.71659	0.881838		TIGA1	-1.82995	0.819565
CANX	-1.7209	0.432814		SNX5	-1.83321	0.991308
MGC11082	-1.72235	0.168693		LOC100131866	-1.85237	1.13409
SPARC	-1.724	0.621635		CA4	-1.85305	0.491858
CCT6A	-1.72439	1.01563		PIM1	-1.85374	0.68284
LOC643668	-1.72502	0.974311		NCRNA00219	-1.85481	0.924147
PRDM14	-1.72534	0.797703		RPLP1	-1.85808	0.774861
THOC4	-1.72705	1.41059		PLAU	-1.86698	0.334352
FXYD5	-1.72807	0.809178		EEF1A2	-1.86925	0.703586
LRRN1	-1.7289	0.344861		WDR21A	-1.87334	0.49647
LOC100128086	-1.72992	0.508886		MYC	-1.87459	0.615205
MAPK13	-1.73003	0.789419		TET1	-1.87816	0.694223
LECT1	-1.73127	0.213914		RNF19A	-1.88293	0.365115
MRPL22	-1.73269	0.736092		DNAJB6	-1.88372	0.695037
HIGD1A	-1.73661	0.713915		RPL34	-1.88571	0.529967
LOC651816	-1.73707	0.925706		COX7A1	-1.89036	0.320099
LOC100128689	-1.73718	0.65854		POLR3G	-1.89235	0.358583
FAM162B	-1.73788	0.848109		BMPR1A	-1.89543	0.689598
SDC2	-1.74125	0.639269		GABARAPL1	-1.89964	0.6343
FAM129A	-1.74155	0.3033		PHF15	-1.90408	0.763717
RPL39L	-1.74176	0.729293		NFE2L3	-1.90423	0.648608
EEF1B2	-1.74387	0.964664		TRIM71	-1.91098	0.854705
LOC646817	-1.7462	0.416737		TCEA1	-1.91146	0.652281
POU5F1P1	-1.74744	0.991982		LRFN5	-1.91186	0.24801
TGIF1	-1.74776	0.746129		LMNB1	-1.91387	0.610411
RPS15	-1.74835	0.751727		ITPK1	-1.91928	0.515436
GPN3	-1.7484	0.69846		RASL11B	-1.92013	0.26268
UBE2E1	-1.74858	0.386224		TPST2	-1.92075	0.306042
C17orf58	-1.74937	0.922421		CDH26	-1.92375	0.0777346
RPL17	-1.75055	0.82578		SMOX	-1.92969	0.539588
PSRC1	-1.75065	0.84805		LHFPL4	-1.93875	0.44293
TMEM189-UBE2V1	-1.75083	0.839918		GARNL4	-1.94066	0.332331
LOC643287	-1.7517	0.872848		RPLP0	-1.94137	1.08692
TKT	-1.75552	0.788744		RPS15	-1.94233	0.751727
OLFM1	-1.75685	0.514454		SCNN1A	-1.9425	0.734347
LOC643336	-1.75805	0.687805		PLIN2	-1.94381	0.709363
CRTAP	-1.75809	0.756568		LRP4	-1.94607	0.51713
CARD11	-1.76117	0.599844		CD44	-1.94864	0.173322
ID1	-1.76196	0.43706		ATG3	-1.95816	0.813935
SDCBP	-1.76302	0.857236		FHL2	-1.95875	0.615824
LOC648024	-1.76331	0.69127		CYP26A1	-1.96369	0.317251
LOC644330	-1.76493	0.703548		DNMT3L	-1.96399	0.533934
LAMA4	-1.76728	0.350009		KCNK1	-1.96736	0.538176
TMEM191B	-1.76996	1.02613		NR5A2	-1.96936	0.365106
LOC728855	-1.77023	0.425741		GPX1	-1.96944	0.847341
ASMTL	-1.7719	0.518624		UCHL1	-1.97313	0.835741
ALDOC	-1.77329	0.768036		MGST1	-1.97532	0.488578
LOC730167	-1.77465	0.52037		RPL14	-1.97808	0.704851
PRR11	-1.77491	0.486303		LOC644937	-1.98882	0.924176
TEAD4	-1.77527	0.976732		LITAF	-1.99101	0.842153
RNF11	-1.77733	0.695475		ZNF398	-1.99234	0.264338
ITM2B	-1.77944	1.01813		CHST7	-1.99249	0.314855
GCSH	-1.78067	0.674684		LRCH4	-1.99531	0.507785
GNG10	-1.78134	0.763602		CD24	-1.999	0.752918
NMNAT2	-1.78276	0.297945		GPR19	-2.00017	0.52616
CCNC	-1.78291	0.813106		METTL7A	-2.0012	0.472181
RPLP0	-1.78435	1.08692		FGF19	-2.00274	0.29772
C19orf60	-1.78473	1.25862		UCKL1	-2.00974	1.0486
RPL8	-1.78572	1.10916		RNF19A	-2.01159	0.291577
APITD1	-1.78901	0.706172		PITPNC1	-2.01164	0.703384
SUCLA2	-1.78975	0.573513		TAGLN2	-2.01594	0.883331
DEGS1	-1.79034	0.409916		APP	-2.01626	0.17475
IFI16	-1.79342	0.639255		DPPA4	-2.03828	0.399296
PRNP	-1.79637	0.773223		LOC729679	-2.03893	1.18553
ARHGAP28	-1.79756	0.158896		SNRPN	-2.03926	0.918629
RNF126	-1.80394	0.881885		LOC731007	-2.04218	0.55453
LOC729964	-1.80755	0.69139		MCL1	-2.04283	0.559563
CCDC50	-1.80765	0.71705		DPYSL3	-2.04353	0.527945
TAC3	-1.80879	0.175614		HEY2	-2.04746	0.450602
C3orf37	-1.81117	0.665915		LOC730278	-2.05127	0.679058
ENSA	-1.81229	0.844264		DACT1	-2.0534	0.408575
LOC644063	-1.81558	1.03261		PLIN2	-2.05511	0.51817
C1orf24	-1.81882	0.378028		SLC2A1	-2.05622	0.781422
SNORD16	-1.81917	0.813415		SNRPN	-2.0669	0.976462
TRIB3	-1.81995	0.752666		ETV4	-2.07	0.406357
DYNLRB1	-1.8212	1.04673		FLJ20674	-2.07377	0.653945
LOC644877	-1.82239	0.866093		LOC91561	-2.07873	1.21211
RAB3B	-1.82388	0.210299		MUM1	-2.07904	1.01172
CPXM2	-1.82433	0.71027		TIMP4	-2.08946	0.165013
ITGB1	-1.82484	0.731284		TPST2	-2.10067	0.423111
NLRP7	-1.82611	1.08616		FOS	-2.10092	0.316723
LOC728098	-1.83009	0.744697		SEPHS1	-2.101	0.917694
MICB	-1.83126	0.445868		ETV4	-2.10488	0.555399
LOC728620	-1.83155	0.432449		LOC100133565	-2.11393	0.489114
C12orf5	-1.83435	0.634628		NODAL	-2.11798	0.430296
FAR2	-1.83556	0.61017		JARID2	-2.12163	0.805993
UBE2F	-1.83573	0.600491		LOC341315	-2.12313	0.61201
GMPS	-1.83789	0.696563		ZNF296	-2.12559	0.8696
PRDX3	-1.83795	0.892894		LOC645173	-2.12655	1.33994
LOC402644	-1.83842	0.934941		MGC4677	-2.12786	0.415244
ANXA5	-1.83894	0.64328		HMGA1	-2.12792	1.01586
LOC729082	-1.84208	0.600097		PPAP2C	-2.13371	0.496849
KCNIP4	-1.84459	0.127497		SNRPN	-2.13507	1.15059
PPAP2A	-1.84478	0.92071		NR5A2	-2.13538	0.338553
BMPR1A	-1.8455	0.689598		DDX21	-2.1364	0.740659
ARHGAP28	-1.84585	0.19629		HDGFL1	-2.13856	0.147466
TMEM160	-1.84683	1.2954		LOC730029	-2.14848	0.959836
XRCC6BP1	-1.84703	0.597187		TRIB1	-2.1531	0.554064
PFKP	-1.85185	0.889833		PTPRZ1	-2.15364	0.122497
PODXL	-1.85463	0.875778		LOC100008589	-2.16203	0.634801
PIPSL	-1.85632	0.971562		TCP1	-2.16717	1.15401
OR7E156P	-1.85754	0.545955		MT1G	-2.17994	0.483957
ANXA2	-1.85807	0.623253		MRS2	-2.18504	0.713274
THOC3	-1.85875	1.05001		KHDC1L	-2.18622	0.202828
ENSA	-1.85931	1.1002		DNMT3L	-2.18888	0.730141
HMMR	-1.86508	0.761812		CRABP1	-2.19152	1.11801
FAM129B	-1.8656	1.10669		SNURF	-2.19178	1.0922
TPM3	-1.86764	0.827079		RPS24	-2.20907	0.699094
M6PRBP1	-1.86821	0.951406		APP	-2.21614	0.509252
ADSS	-1.87009	0.882295		POU5F1	-2.22467	1.49518
PRSS8	-1.87091	0.692763		EPHA1	-2.23693	0.507283
FHL2	-1.87576	0.615824		LOC644256	-2.24463	0.221085
DCI	-1.87732	0.897201		IFITM2	-2.25655	0.935661
HRASLS3	-1.87767	0.742565		FAM84B	-2.25987	0.69204
RPL7L1	-1.87803	0.610277		LIN28	-2.2634	0.917538
C7orf28B	-1.8785	0.892483		LOC645682	-2.28869	1.53505
MSX2	-1.87972	0.412912		HRASLS3	-2.28893	0.742565
TMEM191B	-1.88037	1.11944		C9orf135	-2.28908	0.403114
PDIA3P	-1.88437	0.627943		TMEM154	-2.29196	0.477602
LOC92755	-1.88509	0.942684		IFITM3	-2.29751	0.88084
PGAM4	-1.88525	0.89463		FXYD5	-2.31229	0.73886
TMEM158	-1.88812	0.348359		APP	-2.31479	0.50068
LOC653874	-1.88862	0.64685		ZSCAN2	-2.32286	0.554609
LOC728873	-1.89127	0.991551		LOC728493	-2.32484	0.179272
DBNDD1	-1.89141	0.721858		LOC648927	-2.32808	0.661381
IMPA2	-1.89397	1.11509		FGF2	-2.33487	0.279784
PTTG1	-1.89474	0.803733		CD70	-2.34029	0.267639
VGF	-1.8981	0.738054		DACT1	-2.34095	0.436079
CTTN	-1.90045	0.917678		MT1H	-2.3489	0.641571
MRPL18	-1.90147	0.794857		UTF1	-2.35393	1.01798
TMEM43	-1.90746	0.719774		CCND1	-2.3548	0.841039
ARPC1A	-1.90774	0.937746		ALDOA	-2.35846	1.72444
LOC100132673	-1.90852	1.23362		PHLDA1	-2.3587	0.971874
IRAK1BP1	-1.90991	0.420363		PTH1R	-2.3707	0.534129
LOC442727	-1.91071	0.81423		PDZD4	-2.37804	0.428929
RRAS2	-1.91659	0.699147		TBC1D23	-2.38803	0.543136
TUBA1A	-1.91792	1.13397		IL23A	-2.39139	0.202187
RFC4	-1.918	0.723523		LOC100132394	-2.39616	0.875508
LOC644877	-1.9205	0.623698		PRPH	-2.40251	0.768152
HMG20B	-1.92816	0.699426		GABRB3	-2.43125	0.329059
TCEB1	-1.93454	0.716424		LEFTY2	-2.44236	0.452611
PSAT1	-1.93623	0.739236		LOC283340	-2.46452	0.0769741
ATG4B	-1.93717	0.761121		HK1	-2.46625	0.935554
ACOT7	-1.93838	0.888571		LOC389873	-2.48297	0.876543
C7orf28A	-1.93934	0.79496		FCGBP	-2.48483	0.267011
BTG3	-1.9404	0.67504		UGP2	-2.49338	0.627914
TYMS	-1.94071	0.925911		LOC100008588	-2.50854	0.666932
ATP1B3	-1.9441	0.722929		GABRB3	-2.51107	0.399146
LOC729779	-1.94453	0.559103		TKT	-2.5208	0.788744
TUBB6	-1.94812	0.752306		GPR160	-2.53087	0.322622
TUBG1	-1.95634	0.91169		COL7A1	-2.53741	0.413537
RPL39L	-1.95645	0.922178		LOC100132564	-2.53781	1.15276
MERTK	-1.95689	0.767475		ITGB1BP3	-2.55332	0.268489
PRDX3	-1.95807	0.882695		HSPA1A	-2.57554	0.29987
NUAK1	-1.95835	0.730027		ASH2L	-2.57636	0.719547
LOC400013	-1.97021	0.699063		CD24	-2.57909	0.504423
CACNA2D2	-1.97142	0.817809		SPRY2	-2.61088	0.587427
SUCLA2	-1.9737	0.622773		SEPHS1	-2.62052	0.865083
TFRC	-1.97931	0.774903		SFRP2	-2.62494	0.521048
ADM	-1.98046	1.01821		FRAT2	-2.64525	0.853812
LOC643272	-1.98166	1.24457		LOC100132673	-2.67186	1.23362
CHMP5	-1.98567	0.959258		FXYD5	-2.67616	0.809178
HTATIP2	-1.98925	0.746293		ACTA1	-2.69691	0.162462
CSRP1	-1.99145	0.748073		CD9	-2.70462	0.903023
EIF1AY	-1.99358	1.69395		QPCT	-2.70481	0.557739
LYPLA1	-2.00407	0.578528		PPP1R1B	-2.76859	0.322995
ZSCAN10	-2.00734	0.685075		TERF1	-2.77834	0.29612
SMC4	-2.00793	0.535508		MT1X	-2.78709	0.549104
LOC728969	-2.00826	0.932831		TMEM158	-2.78939	0.348359
FTH1	-2.00861	0.700116		MEG3	-2.79499	0.175081
BMPR1A	-2.0088	0.507951		IFITM1	-2.79859	0.71836
NQO1	-2.02576	0.522277		PODXL	-2.85443	0.619309
SOX15	-2.02587	1.25947		SPRY4	-2.90116	0.645527
PITX1	-2.02796	1.21093		SH2B3	-2.90419	0.447166
MYADM	-2.0291	0.803554		UCA1	-2.95482	0.676421
RBPJ	-2.02918	0.347699		PROCR	-2.95618	0.432175
DYNLRB1	-2.03023	1.04159		VGF	-2.97438	0.738054
HNRNPA1	-2.04348	0.982222		CYP26A1	-3.00656	0.383887
PLEKHB2	-2.04542	0.58834		PODXL	-3.06066	0.875778
PPAP2A	-2.04976	0.859779		DUSP5	-3.0829	0.544281
ACTG1	-2.05155	1.68153		ZIC3	-3.17878	0.713326
ITGB5	-2.05298	0.684144		HOXB2	-3.21875	0.71988
COX7A1	-2.05535	0.320099		ZSCAN10	-3.27409	0.685075
C11orf75	-2.05541	0.834514		LOC100132934	-3.31045	0.150234
PHGDH	-2.0594	0.70953		PRDM14	-3.31614	0.797703
LOC100134648	-2.06085	1.48431		HAS3	-3.33422	0.214808
GTPBP8	-2.06194	0.720549		TMEFF2	-3.36859	0.300948
PSMA1	-2.06478	0.724385		BCAT1	-3.41014	0.792854
GPR81	-2.07374	0.714782		LOC646316	-3.51812	0.48809
LOC100129086	-2.07588	0.90764		ZFP42	-3.59273	0.947302
ITGB1	-2.08188	0.885971		GDF3	-3.63251	0.829761
LOC727761	-2.09411	1.02958		DPPA3	-3.69302	0.404108
TCEA1	-2.09564	0.540938		DNMT3B	-3.73328	0.440779
CACYBP	-2.09909	1.05091		SOX2	-3.77203	0.49654
AP1S1	-2.10086	0.854573		DPPA3	-3.80354	0.40736
LAMA5	-2.10341	1.15669		LEFTY1	-3.81025	0.28859
C9orf135	-2.10446	0.403114		DPPA3	-3.94045	0.603543
ARHGAP23	-2.10662	0.528735		SOX2	-3.9867	0.981712
VIM	-2.1153	1.04584		DPPA5	-4.01379	0.928935
RPL6	-2.12858	0.900833		SPP1	-4.12423	0.475655
SMAGP	-2.13026	0.823073		TERF1	-4.1273	0.768145
CXCR4	-2.13042	1.03425		LOC643272	-4.19363	1.24457
LOC148430	-2.13514	1.35386		LOC100008589	-4.20834	1.48619
ACTB	-2.14753	1.71188		DNMT3B	-4.22533	0.587253
CTTN	-2.14828	0.940518		CYP26A1	-4.23968	0.890825
EDN1	-2.15984	0.386335		DNMT3B	-4.24189	0.479752
PPIC	-2.16056	0.727217		SPP1	-4.31694	0.495706
XAGE2B	-2.16945	0.626726		GAL	-4.39332	0.857128
C6orf211	-2.17225	0.656615
APP	-2.17305	0.50068
ZNF511	-2.17311	1.04163
AP1S1	-2.17319	0.627897
UCHL1	-2.17769	0.835741
TACSTD2	-2.17803	0.925413
GCH1	-2.1783	0.858781
TSNAX	-2.18066	0.448756
EEF1B2	-2.18497	0.97528
STMN3	-2.18559	1.21282
LOC387882	-2.19676	0.981148
CA2	-2.19954	0.793116
BCL11B	-2.20333	0.765036
ITGB5	-2.20931	0.845616
TCEA1	-2.21617	0.599932
C10orf78	-2.21762	0.484795
CYCSL1	-2.22714	0.778465
RPUSD3	-2.24462	0.940643
CDO1	-2.25215	1.03882
TAGLN	-2.26015	0.197181
APP	-2.26097	0.509252
HPCAL1	-2.28464	0.574934
CNN2	-2.28657	0.7843
PIR	-2.2873	0.490197
VIM	-2.29084	0.960936
EFHD1	-2.29166	0.879038
STOM	-2.29214	0.703172
IER3	-2.2939	0.934055
GLTP	-2.30087	0.922298
PGAM4	-2.30395	0.989666
CCL2	-2.32661	0.32143
GCH1	-2.32895	0.57794
SMAGP	-2.3321	0.799981
RBPJ	-2.34138	0.771078
LMNA	-2.36118	0.678545
PGAM1	-2.38157	1.16148
CBS	-2.38373	0.768564
LOC644774	-2.39836	1.07634
LOC728715	-2.41049	0.855188
CLEC2D	-2.41472	1.64203
ID3	-2.41799	1.14506
PLOD1	-2.43443	0.659217
RNASE1	-2.45621	0.382989
FILIP1	-2.45941	0.37919
POU5F1	-2.46686	1.49518
FKSG30	-2.47689	1.28119
CA2	-2.48527	0.79147
PGAM4	-2.50896	0.872549
PIR	-2.55555	0.600811
OVOS2	-2.56351	0.497312
TCL1A	-2.56745	0.415679
LOC645682	-2.58216	1.53505
MGC4677	-2.59042	0.415244
SOSTDC1	-2.5913	0.450641
MSC	-2.5961	0.64285
LOC728188	-2.59772	0.930371
OR7E156P	-2.60709	0.697692
LOC732007	-2.61621	1.19075
AKIRIN1	-2.64343	0.910273
GPX2	-2.7002	0.79791
NRBP2	-2.70089	0.607955
TCEA1	-2.71092	0.652281
PGAM1	-2.82565	1.13988
ID1	-2.86511	1.20702
CD9	-2.86898	0.903023
CDO1	-2.90782	0.787664
TAC3	-3.13047	0.319494
TCP1	-3.2296	1.15401
LOC399942	-3.30279	1.36725
ALDOA	-3.34852	1.72444

## Sheet: C - 1w vs. 6w
commonly upregulated in TCam-2-deltaSOX2 1w and 6w								commonly downregulated in TCam-2-deltaSOX2 1w and 6w
AIF1							ACTB
ALB							CACYBP
APOE							CD9
CYCSP52							CXCR4
FLRT3							FKSG30
HBA2							GCH1
LOC100132804							ID3
LOC643870							LOC100129086
LOC648343							LOC399942
MARCKS							TCEA1
NFIX							TCP1
PMP22
S100A6
SMARCA2
	TCam-2-D-SOX2 clones in vivo		TCam-2 in vivo	2102EP in vivo
	1w	6w	6w	6w
ID1	-1.83902	-2.86511	-2.40456	-2.92659
ID3	-2.46885	-2.39825	-2.6103	-1.71729

## Sheet: D - Non-seminoma comparison
Gene Symbol	Upregulated in Teratomas vs seminomas	SD		Gene Symbol	Upregulated in mixed non-seminoma vs seminomas	SD			Commonly upregulated in non-seminomas versus seminoma and TCam-2-deltaSOX2 versus TCam-2 in vitro								Commonly downregulated in non-seminomas versus seminoma and TCam-2-deltaSOX2 versus TCam-2 in vitro
PITX2	7.87007	0.937148		AASDH	-2.28999	0.428059			AFP								ACOT7
FGB	6.99543	3.35685		ABAT	3.10405	0.968589			AGT								ACTN1
C11orf43	6.14919	5.54011		ABCA10	3.23997	0.82902			ALB								ANXA2
EGFL6	6.07531	0.406138		ABCA7	-2.22359	1.06804			ANTXR1								AP2S1
SPINK1	6.03843	3.896		ABCA8	6.47252	0.523163			APOA1								BCL11B
FGG	5.6589	3.93107		ABCA9	2.45708	0.806566			APOA2								BTF3L4
FLRT3	5.52562	0.907156		ABHD9	-2.01942	1.23585			APOB								C8orf76
APOB	5.4361	1.50825		ABI3	-2.57782	1.44677			APOH								CDO1
KRT19	5.43239	1.7794		ABLIM1	2.44553	0.708812			BEX1								CKS1B
CTSE	5.31787	3.22543		ABR	-2.65739	1.5195			BMP4								CNN2
GATA6	5.09437	1.90193		ACADL	3.71616	0.593713			CD24								CSRP2
GPC3	5.08344	1.17477		ACE2	9.0629	0.46144			CDH11								CUEDC1
LRRC17	4.9537	1.03102		ACOT8	-2.95126	1.02233			CGA								CXCR4
LAMC1	4.92867	0.528861		ACP5	-2.48617	0.637219			COL3A1								CYFIP2
S100P	4.88805	4.1599		ACR|bA395L14.13	3.79793	1.72554			COL5A2								DYNLRB1
PCDHB5	4.88639	0.620004		ACRV1	4.75834	1.83419			CRABP2								EEF1B2
HOXA10	4.83885	1.89635		ACSBG2	5.37728	1.97788			DKK1								ENSA
FXYD3	4.83702	3.19246		ACSL6	4.66816	1.40572			FGA								FTH1
GSTA2	4.76786	2.04381		ACSL6	4.06414	1.38492			FGB								FXYD5
KRT8	4.73618	0.113222		ACTA2	2.74878	0.518813			FGG								GPX2
AFP	4.63853	1.6474		ACTL7A	4.37367	1.87431			FLRT3								IFI16
FGA	4.62522	3.178		ACTL7B	4.94227	1.68541			FST								LYN
ACE2	4.61349	3.89646		ACTN1	-2.06407	1.12664			GAGE6								LYPLA1
VTCN1	4.58846	1.68769		ACVR2B	-2.03442	0.455061			GJA1								PLD3
LOC391827	4.56999	0.262356		ACYP2	2.07227	0.506122			GPC3								PLEKHB2
PRDM10	4.488	4.15425		ADAM19	-2.38606	1.05717			MARCKS								PLOD1
APOA2	4.46075	1.2294		ADAM2	2.74185	1.78013			MGST2								POU5F1
KRT18	4.44406	0.590585		ADAM20	4.19756	1.85876			PDGFRA								PPP1CA
LOC441133	4.337	0.173578		ADAM29	4.75691	1.78485			PITX2								PRR11
TSPAN8	4.32096	4.37517		ADAM30	3.42158	1.29287			PMP22								PTGES2
DDC	4.28538	2.93298		ADAM32	4.14397	1.73726			PRRX1								PXDN
SERPINB5	4.28272	4.05293		ADAM32	2.17808	1.53841			RBP1								RAB3B
COL21A1	4.22825	1.17162		ADAM5	2.30055	0.726126			RSPO3								RNF126
CDH17	4.2178	3.18471		ADAM6	2.89817	1.5559			S100A6								RPL8
CAV2	4.21503	1.42578		ADAM8	-2.31299	0.910456			SERPINC1								RPS15
GSTA1	4.21001	1.79315		ADAMDEC1	-3.2163	1.06786			SFRP1								RPS2
TMEM45B	4.19701	2.41007		ADAMTS5	2.716	1.42702			SPINK1								RPUSD3
LAMB1	4.18738	1.49855		ADCY2	3.13959	0.277597			TF								RRM2
STC1	4.17879	2.59866		ADCYAP1	2.95781	0.710737			TFPI								RUVBL1
FOXA1	4.17435	4.55291		ADORA2B	-2.73012	1.64077			TSC22D1								SCNM1
RSPO3	4.15949	2.493		ADORA3	2.47946	1.43761			TTR								SLC38A1
PDGFRA	4.11302	0.871442		ADRM1	-2.41007	0.568206			UGT2B7								SOX15
CAPN6	4.11094	1.36583		AES	-2.0961	0.599453											SPSB2
TTR	4.10275	2.26156		AFAR3	-2.14826	0.633986											TAC3
GULP1	4.07782	0.939781		AFF4	3.43572	1.55604											TCL1A
AMOT	4.05932	1.50707		AGBL2	2.65387	1.12753											TEAD4
KLF5	4.0438	2.23859		AGPAT3	2.88997	0.898676											THOC4
GJA1	4.02841	0.722252		AGTR1	3.40745	1.0552											TRIB3
MEIS1	3.90921	1.22215		AHI1	2.36338	1.009											TROAP
OR2W1	3.90001	0.75664		AHRR	2.46331	1.64565											UCHL1
FOXF1	3.89383	2.20406		AIF1	-2.22903	1.70168											UNC119
CD302	3.87848	3.71916		AIF1	-2.29765	1.61363											XAGE1
CBX3	3.87098	1.48319		AIM2	-2.79928	1.01083											ZNF511
APOA1	3.84759	0.44195		AIP	-2.06076	1.16356
NPNT	3.82979	2.40858		AKAP14	3.23079	1.78548
SBLF	3.81678	0.3101		AKAP2	-2.1424	0.642708
APOC3	3.80255	3.05786		AKAP3	2.78141	1.8874
MTTP	3.79868	2.07154		AKR1C1	2.60526	1.37981
COL3A1	3.79487	1.69382		AKR1C2	3.44636	1.71065
SST	3.77353	2.49776		AKR1C3	3.46111	0.999259
KRT8	3.76881	0.43038		ALDH1A1	3.69248	0.743103
VIL1	3.75426	2.83322		ALDH1A3	2.83999	1.09151
KRT13	3.7438	2.90283		ALDH1B1	2.0025	0.895646
GDF15	3.70145	2.60615		ALDH1L1	2.5522	1.22477
C1orf139	3.69978	0.307287		ALDH3A2	2.14728	0.379019
AGT	3.68753	1.21287		ALF|SALF	5.44892	1.76836
HMGCS2	3.68663	2.65984		ALF|SALF	3.65018	1.81548
BCMP11	3.68367	2.96557		ALLC	3.23961	1.03655
USH1C	3.67687	2.61333		ALPL	-3.11412	1.28906
CSPG2	3.66674	1.11648		ALS2CR11	4.28537	1.75015
GATA2	3.66668	1.9649		ALS2CR12	3.38539	1.79462
LOC440462	3.66636	1.92349		ALS2CR7	3.02561	1.3453
PERP	3.66114	1.15536		ALS2CR8	4.13491	1.38552
CGA	3.65706	3.55899		AMIGO2	3.39879	0.6228
CYTL1	3.6272	2.38342		ANGPTL1	5.19826	1.04717
PRDM6	3.61797	1.44723		ANGPTL5	3.86484	1.0145
OGN	3.61166	3.1734		ANKRD11	-3.62475	0.902996
MEIS2	3.59457	0.982384		ANKRD18A	2.54341	0.40604
KRT23	3.59326	2.56893		ANKRD22	-4.37953	1.44096
GHR	3.58432	1.84919		ANKRD23	-2.7905	0.758425
LOC160313	3.57061	1.55651		ANKRD30B	2.40802	1.36543
DKFZp434K2435	3.56899	1.52395		ANKRD31	2.58013	1.16265
PTX3	3.54395	2.87421		ANKRD42	4.03516	1.47234
ASPN	3.51791	1.225		ANKRD5	5.94967	1.87233
EPS8	3.51592	1.28555		ANKRD6	2.5316	0.449982
GREM1	3.51329	2.7024		ANKRD7	6.84231	2.06209
OR8G2	3.49599	4.52711		ANP32C	-3.00682	0.342728
LRIG3	3.46974	1.02071		ANP32D	-2.35755	0.14521
WWOX	3.46573	0.788019		ANTXR1	3.9744	0.825187
CDH11	3.45283	0.959538		ANUBL1	4.26187	1.83282
SLC3A1	3.45092	2.28106		ANXA13	2.77304	1.02378
LRRC1	3.45009	1.3173		ANXA9	2.01313	0.120266
BDKRB1	3.43365	1.97737		AOAH	-3.19725	0.644077
SMARCA1	3.42906	0.332356		AOX1	4.16941	0.866603
METT5D1	3.42481	4.01859		AP1G2	-2.02323	0.628882
PLAT	3.42044	2.2121		AP2B1	2.95646	1.20168
FLRT2	3.41589	2.26422		AP2B1	2.69502	1.05384
RP5-1070B1.1	3.40703	1.27701		AP2S1	-2.11938	0.600956
FLJ14054	3.39319	0.684598		APBB1IP	-2.47076	0.603503
CEACAM7	3.39129	2.71198		APH1B	3.53273	1.73566
WWTR1	3.38793	2.26635		APOA1	6.32603	0.856219
CCKBR	3.37772	1.7349		APOB	2.1492	2.04284
NR1H4	3.36882	2.84122		APOC1	-2.88619	0.58623
LOX	3.36823	1.72788		APOC2	-2.99623	0.259542
OLFM4	3.36579	4.25939		APOD	2.02017	1.63029
POSTN	3.36148	1.30916		APOE	-2.54071	0.846649
EVI1	3.35421	2.8173		APOL3	-2.39749	1.40789
CNKSR3	3.34574	0.621676		AREG	2.51765	0.766255
ADM	3.33802	2.21431		ARFIP1	3.14818	0.668349
TCF21	3.33388	3.16845		ARHGAP28	3.39043	1.81135
ANGPT2	3.33236	1.76263		ARHGAP29	2.75035	0.244117
GSTA5	3.32508	2.04577		ARHGEF10	-2.91485	0.468291
SEMA3C	3.30616	1.04945		ARHGEF16	-2.02508	1.31789
MUC13	3.28884	3.29333		ARHGEF2	-2.64514	0.441982
EMP1	3.28306	1.59502		ARHGEF7	2.12065	0.772808
ALPK2	3.25845	0.967653		ARID3A	-2.1932	0.785586
ZFHX4	3.237	2.22765		ARID5B	2.56007	0.454447
TFPI2	3.22723	1.81001		ARIH1	2.12893	1.35874
PCDH18	3.21775	1.86235		ARL4A	2.44199	1.61512
SNAP25	3.21202	0.740441		ARL4P	2.4003	1.34512
RSPO3	3.20101	1.93143		ARMC2	3.66554	0.793163
ADAMTS1	3.1956	0.719367		ARMC3	4.85034	1.68705
NKD1	3.19375	5.03583		ARMC4	3.0729	2.17543
SLIT3	3.17713	2.69297		ARMC7	2.17077	0.269989
TCF2	3.17231	2.25018		ARNT2	4.32554	0.435892
SERPINE1	3.16935	1.11053		ARPM1	4.91233	1.92787
MATN2	3.16584	1.10112		ARRDC3	2.39499	0.594078
SLC4A4	3.16158	1.04341		ARSI	-3.05289	1.37933
S100A16	3.16048	0.97279		ART3	6.26658	1.45424
SLC1A1	3.1436	1.66554		AS3MT	2.52687	0.94441
WFDC1	3.13661	3.19625		ASB17	6.74813	1.97358
GSTA1	3.13213	2.35527		ASB9	5.47389	0.430743
HSD17B2	3.12739	3.12755		ASPH	2.29368	0.81216
C1QR1	3.10599	1.35705		ASPM	-2.89444	0.836393
CCL14	3.10115	2.64837		ASPN	2.05019	1.50374
PCDHA7	3.08788	1.03963		ASTN2	2.03849	1.15652
COL9A1	3.08633	2.58171		ASZ1	4.74103	1.10769
DPP4	3.08466	1.20467		ATAD3B	-2.19622	1.08402
LOC440450	3.07691	1.07505		ATP11B	2.24247	1.05205
LOC388638	3.07679	2.23753		ATP1A2	2.39203	1.75117
RNASE4	3.07441	1.11481		ATP6V0D2	-2.02061	0.0140629
TM4SF1	3.06096	0.48853		ATP6V1E2	3.27851	1.30511
SNX4	3.04984	3.08041		ATP8A2	3.82318	1.05347
COL14A1	3.04823	2.09952		ATP8B3	4.46285	1.73518
COL5A2	3.04311	1.53429		ATP9A	3.11936	0.334439
PLAC9	3.03167	2.51926		ATRNL1	2.70123	0.97206
DKK1	3.03083	1.51262		ATXN3L	2.6257	1.47522
B3GNT5	3.01979	1.41843		AURKB	-3.20045	1.81045
IGFBP3	3.01548	1.48142		AURKC	2.33007	1.39192
KIAA1984	3.00979	1.61926		AVPI1	2.16599	0.569225
MYO6	3.0095	2.72391		AVPR2	-2.48307	0.566055
EDNRB	3.00721	1.16057		AZGP1	4.57071	0.342281
LOC134147	3.00647	1.05153		B3GALNT2	-2.83923	0.405929
GNAI1	2.99975	0.214549		BAI3	2.83395	0.449063
FBN2	2.99497	1.80621		BANF1	-2.52901	0.570705
FLJ43806	2.99025	3.63865		BASP1	-2.27909	1.53715
FST	2.99019	1.9942		BATF	-3.23041	0.433228
ZNFN1A2	2.98695	3.94655		BAX	-2.52701	0.723388
CFTR	2.98546	2.73697		BAZ1A	2.57127	0.865014
PTGES	2.97627	0.784106		BAZ1B	-2.89917	0.206767
TFPI	2.9723	1.54351		BAZ2B	2.95649	0.578665
COL5A1	2.971	1.98931		BBS2	2.38985	0.466204
F13A1	2.9586	2.21493		BBS5	2.13024	2.0966
ANTXR1	2.95388	1.76039		BBS7	2.09612	0.583891
DO	2.95345	0.738513		BBX	2.73956	1.0498
GLT8D2	2.94815	2.6898		BCHE	2.4249	1.22186
FRZB	2.94075	0.61678		BCL11B	-2.21517	0.965797
LOC284422	2.94058	2.77774		BCL2A1	-2.32248	0.557429
FLJ32115	2.93201	1.89512		BCL6	2.4434	0.569569
UGT2A3	2.91731	2.50018		BCL7A	-3.77862	0.297288
CKB	2.91714	1.15481		BDP1	-2.58814	0.264081
RBP2	2.91435	4.03635		Beta4GalNAc-T4	-3.294	1.46078
NID2	2.912	0.74959		BEX1	4.20294	0.611668
C6orf148	2.90577	1.64892		BEYLA	2.4738	1.6496
LRRC19	2.9044	2.53517		BIC	-3.45124	1.34848
ARL14	2.90217	2.58822		BID	-2.22702	0.747336
SLC44A3	2.89601	2.32381		BIRC8	3.28267	1.66249
RNASE1	2.89507	1.5705		BLM	-2.33742	1.46949
FLJ21963	2.89417	0.534218		BOLL	2.87282	1.47484
C9orf150	2.89064	1.14397		BPI	3.87043	2.0613
TSPAN12	2.88964	0.416431		BRIP1	2.64332	1.98641
GIF	2.88771	4.07925		BRWD3	-2.51476	0.360326
PLAGL1	2.87983	1.24639		BTG4	2.75043	1.76077
ZNF503	2.87924	0.590323		BTLA	-3.06132	1.33006
GLI3	2.87458	1.58312		C10orf107	3.68362	1.3655
COL16A1	2.86852	3.14155		C10orf116	3.60817	1.38337
ACPP	2.8668	2.33286		C10orf120	4.09648	1.81067
CDKN2B	2.866	0.376432		C10orf125	-2.06211	0.531467
ANKRD6	2.86553	1.86294		C10orf21	2.8824	1.6055
EFNA1	2.86019	1.14773		C10orf25	2.34807	2.03256
ULBP2	2.85502	1.21917		C10orf53	4.56598	1.99118
CCR9	2.8546	2.26016		C10orf62	4.31603	1.68962
KCNJ16	2.84675	2.91055		C10orf68	3.80473	1.67026
MXRA5	2.83629	1.20593		C10orf77	-2.06987	0.199566
CXXC4	2.82713	1.06147		C10orf79	3.61295	1.64394
FOS	2.82509	1.36485		C10orf79	3.0908	1.68703
ALCAM	2.8244	1.31227		C10orf80	2.06817	1.38985
FOXD1	2.82126	1.88292		C10orf82	5.1983	1.4953
ITGAV	2.80323	1.8299		C10orf95	-2.53122	0.597687
APOH	2.79925	2.71778		C10orf96	2.46862	1.27672
SLC39A2	2.79511	1.03819		C11orf43	4.75123	1.26026
DST	2.78825	5.38241		C12orf12	3.48553	1.92547
LOC144501	2.78368	0.849929		C13orf21	3.3326	1.12348
AKR1C3	2.7813	2.34598		C14orf10	2.20297	0.847321
HPGD	2.77015	3.36636		C14orf106	-2.51617	0.336213
CTSL2	2.76761	1.79559		C14orf115	-2.66908	0.663528
HABP2	2.76681	2.09657		C14orf130	2.419	1.41667
HSPA12A	2.76505	1.24649		C14orf132	2.16924	0.808305
SI	2.76478	3.93033		C14orf140	3.7431	1.31056
PCDH7	2.76318	1.77111		C14orf143	2.12273	1.64228
VSIG2	2.75899	2.06798		C14orf155	5.19469	1.74202
MEST	2.75335	1.19584		C14orf161	2.79299	1.23401
LOC441282	2.73983	2.29268		C14orf166B	2.83134	2.31533
CROT	2.73215	1.19361		C14orf174	3.18696	1.6413
FAM38B	2.72827	1.05887		C14orf28	2.56581	1.13646
AKR1B10	2.72595	2.1666		C14orf35	2.08539	1.81573
REP15	2.72589	2.09108		C14orf45	3.153	1.15744
PTPRK	2.72425	1.28428		C14orf45	2.4788	0.861397
HRASLS2	2.72331	3.0791		C14orf50	5.76818	1.75071
ESM1	2.72114	2.16126		C14orf54	2.78483	2.22482
PDZK1	2.72086	1.58118		C14orf8	5.26166	1.62184
RFXDC1	2.71671	2.93908		C14orf86	3.47453	2.04597
SRPX	2.71447	2.01986		C15orf20	-2.17701	0.824149
SLITRK6	2.70652	2.52974		C15orf33	2.88127	1.55075
SULF1	2.70348	2.32274		C15orf42	-2.32659	0.707677
COL15A1	2.70327	0.859305		C15orf48	2.05582	1.49491
TPD52L1	2.70247	1.19237		C16orf46	2.42682	0.918251
OR52B2	2.69126	3.38498		C16orf52	2.09015	0.437948
DMBT1	2.68277	4.09029		C16orf55	2.91205	1.47395
S100A12	2.68181	2.36194		C17orf39	2.33151	1.65468
HTRA1	2.65869	1.77999		C17orf39	2.2273	1.49961
CACHD1	2.6558	2.73914		C17orf46	4.12003	1.96098
PVRL3	2.65553	1.1207		C17orf64	4.94001	1.61849
FLJ11017	2.65318	1.99313		C17orf66	3.42379	1.63468
MMP7	2.65306	4.18062		C18orf1	2.94572	0.479036
GSTA3	2.65285	2.17544		C18orf10	2.67895	1.35008
ASPH	2.65095	0.855071		C18orf20	2.31838	1.21926
LIPG	2.64814	2.55977		C18orf24	-2.07298	1.2327
MS4A8B	2.64623	2.26348		C19orf30	2.97666	1.47519
CYP19A1	2.64087	2.9292		C19orf33	-2.17274	0.398525
PDZK2	2.63803	1.05602		C19orf34	2.34196	1.40021
PKNOX2	2.6323	0.59132		C19orf36	2.94089	1.15209
KIAA1576	2.63169	2.65234		C1orf100	4.40056	1.92231
SNAI2	2.62916	1.61869		C1orf101	2.37318	1.99358
LIPC	2.62348	2.1395		C1orf102	2.14575	1.05919
CD36	2.62213	1.46978		C1orf105	4.01615	2.05374
KRT17	2.62208	2.89608		C1orf106	-2.20703	1.28261
IRX3	2.61057	1.54745		C1orf108	3.20641	1.60206
PRSS35	2.60101	2.05831		C1orf111	4.267	2.13488
GUCY2C	2.59989	3.65681		C1orf121	-2.13009	0.529821
ANXA13	2.59228	3.62065		C1orf125	2.43915	2.14557
FLJ39575	2.59163	2.01005		C1orf139	3.76885	0.343602
ROR1	2.58891	1.77396		C1orf14	6.90286	1.77063
NBLA04196	2.58543	0.906295		C1orf144	-2.03245	0.302983
EFS	2.5844	1.19432		C1orf146	3.0222	0.988122
ROBO1	2.58369	1.78007		C1orf148	2.91802	1.29559
EVA1	2.57354	1.03559		C1orf158	3.58852	1.59455
LOC440087	2.5677	1.88979		C1orf168	3.04234	2.84894
GPM6B	2.56393	1.34362		C1orf173	2.36846	1.62554
ANXA8	2.56175	2.38938		C1orf175	3.6194	1.23731
SLC7A9	2.56085	2.95376		C1orf182	4.03926	1.68352
TM4SF1	2.55768	0.9495		C1orf185	3.09494	1.69956
PVRL3	2.5561	1.0466		C1orf189	2.52981	1.42948
COL1A1	2.5553	3.85465		C1orf192	2.50274	2.49866
CYP26B1	2.55348	0.919253		C1orf21	2.24478	0.329635
PLS1	2.55295	1.38774		C1orf26	2.25709	1.35702
MNAB	2.54711	1.01162		C1orf34	2.83309	1.45388
LOC389352	2.54465	0.476713		C1orf35	-2.29619	0.485191
ASL	2.54405	1.83249		C1orf49	2.22944	1.75435
LOC154860	2.5425	2.68229		C1orf62	2.54175	1.48388
SCGB1D1	2.54075	4.05975		C1orf65	2.61106	1.96041
FLJ16478	2.53558	2.66989		C1orf69	2.12142	1.11432
COLEC12	2.52718	1.33196		C1orf87	3.17909	1.75663
CDH1	2.52679	1.44159		C1orf97	3.70943	1.92933
PCSK6	2.52653	1.69354		C1QA	-4.26358	0.763877
FLJ13195	2.52543	0.275479		C1QB	-2.92894	1.6719
CRABP2	2.51395	1.15457		C1QG	-2.70997	1.40157
ROBO2	2.51175	1.2922		C1QR1	2.23215	0.964998
LOC58489	2.51159	0.702845		C1QTNF3	2.60561	1.08196
REPS2	2.50727	2.10468		C20orf133	2.28839	0.315094
UGDH	2.50533	0.453108		C20orf144	2.06547	1.57907
AGR2	2.50347	3.53304		C20orf173	2.15133	1.38822
HMGA2	2.49616	3.16543		C20orf179	4.2052	1.66617
ANXA4	2.49271	1.93428		C20orf195	3.14121	1.80089
GPR128	2.4901	2.51555		C20orf20	3.04726	0.325777
OLFML3	2.49009	0.359635		C20orf50	3.80618	1.75455
F2	2.48747	2.49303		C20orf65	4.55785	1.8028
F10	2.48397	1.73473		C20orf71	2.82373	2.08821
ZD52F10	2.47619	0.651822		C20orf74	2.13522	1.16924
DOC1	2.47555	1.32499		C20orf79	3.28952	2.24128
C20orf42	2.47355	1.58546		C20orf85	2.76281	1.78904
CTHRC1	2.47079	1.25382		C21orf109	-2.46763	1.00004
PLEK2	2.46705	1.16121		C21orf121	2.31728	1.41853
PRKD1	2.46043	1.67156		C21orf13	6.79972	1.95151
MMP1	2.45899	1.55294		C21orf42	2.52766	2.07808
INHBA	2.45878	1.9071		C21orf63	2.49321	0.339415
MGC21644	2.45565	0.709352		C21orf63	2.23687	0.181916
VGLL1	2.45438	0.812173		C21orf96	-3.47985	1.88001
CPE	2.45248	1.02043		C21orf99	2.75804	1.34503
LUM	2.45192	1.27852		C22orf23	5.41427	1.90668
DEFB1	2.44625	4.25612		C2orf23	3.89668	0.459952
FHOD3	2.44452	0.894062		C2orf31	-2.10191	1.38606
ADAMTS6	2.44438	0.655365		C2orf32	2.39196	1.06369
EXOC3	2.43769	2.02481		C3orf15	3.59493	1.0979
REG4	2.43697	3.64479		C3orf21	-2.08062	1.03845
HMCN1	2.43431	0.148585		C3orf22	2.03217	1.12789
DYNLT3	2.4303	1.66495		C3orf24	4.77091	1.91736
TSPAN1	2.42956	2.19036		C3orf30	3.07443	1.23986
FZD1	2.42104	0.710885		C4BPB	2.39287	0.448759
KCNK1	2.41651	1.95104		C4orf16	2.36891	0.572316
FAM13A1	2.41556	1.71003		C4orf17	3.14236	2.13446
LOC441197	2.41412	1.6863		C4orf7	-3.89489	0.55183
C9orf61	2.40995	1.53381		C5orf3	2.25531	0.550849
HMFN0839	2.40335	2.68474		C6	4.75598	1.04732
FAM89A	2.39761	1.75679		C6orf10	2.92131	1.9444
KCNJ13	2.39377	3.36754		C6orf103	4.03511	2.0678
PARVA	2.38957	0.653184		C6orf108	-2.09988	0.412486
SSPN	2.38896	0.4785		C6orf118	2.82215	1.97174
LAMB2	2.38695	1.03691		C6orf128	3.64463	1.29191
MAOA	2.38513	0.769385		C6orf165	4.29025	1.89124
MATN3	2.38409	0.739427		C6orf170	2.46647	0.358298
DSC3	2.38201	0.73294		C6orf182	2.27049	1.22993
CAV1	2.38106	1.22801		C6orf189	-2.51248	1.03247
SERPINE2	2.37359	1.26648		C6orf192	2.16316	0.759752
EDNRA	2.36757	0.909503		C6orf194	4.7675	1.5208
LOC92689	2.36629	1.01304		C6orf199	2.00442	1.21183
ZDHHC20	2.36606	1.37261		C6orf201	3.65127	1.62965
TMEM45A	2.36328	1.04514		C6orf206	2.58498	1.71267
RBM35B	2.36163	1.25664		C6orf81	4.16028	1.67934
DAAM2	2.35816	1.28885		C7	3.5646	1.15972
SLC30A8	2.35127	1.03647		C7orf10	-2.43689	0.891954
GH1	2.34913	1.51786		C7orf16	2.89586	1.10084
RAP2C	2.34779	0.677809		C7orf34	3.17918	0.854963
FLJ20701	2.34463	1.84928		C8orf45	3.11432	1.65811
IF	2.3441	1.66395		C9orf100	2.52412	0.294115
HRH1	2.34399	1.38997		C9orf11	3.40877	2.41676
SLC30A10	2.34193	2.98249		C9orf116	3.26342	1.00278
LOC401384	2.33917	0.934874		C9orf125	3.1516	0.584642
SLC25A30	2.33876	1.10018		C9orf138	2.5967	1.73459
LOC401431	2.33705	3.14751		C9orf18	5.01795	1.63054
ADAMTS5	2.33623	1.31516		C9orf24	5.01984	1.77642
PCDHB2	2.33611	1.17083		C9orf24	3.14341	1.87604
SCML1	2.33567	1.004		C9orf36|LOC441448	3.67312	1.79937
GABRP	2.33446	2.88263		C9orf43	4.21545	1.61903
RPESP	2.33399	1.13476		C9orf52	2.00966	1.06187
MDS1	2.33257	2.03471		C9orf57	3.0241	1.25878
OVOL2	2.33041	1.51494		C9orf61	3.29859	0.739965
PKD1L1	2.32837	1.14571		C9orf65	-2.26336	1.41151
SMPX	2.3278	0.573658		C9orf68	3.87016	1.64702
MGAM	2.32751	3.28454		C9orf84	3.30412	0.941071
RELA	2.3259	3.73815		C9orf9	4.98332	1.64504
OSBPL10	2.32388	0.872313		C9orf93	2.54144	1.53833
FAM3B	2.3235	1.78704		C9orf93	2.04807	1.30288
C18orf1	2.32338	0.829947		CA13	-2.29819	0.215475
PSORS1C1	2.32313	1.80689		CA6	-2.45725	0.454334
PKIB	2.32023	1.05411		CA8	2.16152	0.727267
TM4SF18	2.31764	1.76446		CAB39L	3.66335	1.56124
IL17D	2.31359	1.26802		CABYR	2.16775	2.59407
SH3MD2	2.31058	1.79934		CACNA1G	-2.46562	0.372102
FLJ10157	2.31048	0.0985293		CACNG4	-2.09487	0.799182
CYP3A5	2.30836	0.847044		CAGE1	2.15514	1.54893
WNT5A	2.30811	0.261192		CALB2	5.51111	1.21027
TREM1	2.30742	1.29139		CALB2	2.65371	1.33772
NPTX1	2.30032	4.11746		CALR3	6.92958	1.92709
MGC52057	2.2952	1.02075		CAMK2N1	2.31148	0.878076
PCDHB14	2.29133	1.41386		CAMK4	2.95087	2.00124
KDELR3	2.29098	0.794467		CAMP	-3.45306	1.28585
PSG3	2.28137	3.06366		CAND2	2.08015	0.276127
GPC4	2.28095	0.938155		CAPG	-2.78013	0.942777
SDCBP2	2.27697	1.91404		CAPG	-3.04199	0.717468
MFAP4	2.27613	1.95236		CAPN11	2.08775	1.8643
ABCC13	2.27275	1.40952		CAPN2	2.09979	0.440379
PLAC1	2.27256	2.62419		CAPSL	2.01687	1.95673
COL1A2	2.27182	1.77284		CAPZA1	2.11687	1.18292
SEPP1	2.27038	0.840138		CAPZA2	3.62265	0.413811
NT5E	2.26981	2.54512		CAPZA3	8.59223	2.23806
CPZ	2.2697	0.866803		CARD12	-2.15528	1.19798
UPK3A	2.26956	3.50783		CART	2.89563	1.67663
UGT2B10	2.26908	3.62977		CASC5	-2.46359	1.45656
FAM89A	2.26636	1.58302		CAST	2.17932	0.563204
C1orf178	2.26552	2.18105		CATSPER2	3.49193	1.48639
C14orf58	2.26302	1.45175		CAV1	3.47835	0.89951
IL1RAP	2.26297	1.33582		CAV2	4.33448	0.816934
HSPB8	2.26251	0.780908		CBL	2.23056	1.36269
FLJ90650	2.26245	3.75089		CCDC11	4.19768	1.88077
LOC130576	2.26239	0.853668		CCDC12	-2.31482	0.60303
MUC20	2.2619	2.21502		CCDC19	3.20899	1.48543
S100A6	2.25786	2.64174		CCDC36	2.22563	1.41504
CNTNAP2	2.25649	1.36288		CCDC37	2.24124	1.6985
TCEA3	2.25594	0.490685		CCDC38	2.28105	1.72435
FAM3D	2.25307	3.30154		CCDC42	4.28613	1.31098
MARCKS	2.25239	0.55671		CCDC42	2.25621	1.3198
GAS2	2.25234	1.2299		CCDC46	3.48703	1.6007
COL6A2	2.25197	3.19049		CCDC7	2.87416	2.06478
DNAPTP6	2.24812	0.751879		CCIN	5.88988	1.78965
CXCL3	2.24736	2.28042		CCL11	-2.48702	1.8957
NMNAT2	2.24573	1.57252		CCL18	-5.28002	2.42725
ITLN1	2.24518	1.85966		CCL19	-4.27426	1.84568
C1orf116	2.244	2.8083		CCL3	-3.43136	1.64929
EMCN	2.23697	0.439155		CCL3L1	-3.00935	0.505777
KIAA1984	2.23625	2.05784		CCL4	-2.77059	1.48844
ChGn	2.2335	0.895499		CCL5	-3.26957	2.15041
LMO7	2.23098	1.90975		CCM2	-2.11562	0.186222
PTGIS	2.23097	2.4422		CCNA1	5.82661	1.93723
PTPRH	2.23009	1.803		CCR5	-3.1958	2.76839
PCOLCE	2.22962	3.06742		CCRK	3.69726	0.572285
P4HA1	2.22817	0.442192		CCRL1	2.10855	1.04025
SLC2A1	2.22772	1.30211		CCT3	-2.01733	0.32983
MMP11	2.22701	1.44319		CCT6B	5.11715	1.7337
CREB3L3	2.22454	1.23781		CD160	-2.32489	0.55833
MCAM	2.22236	0.667712		CD2	-2.75634	1.17133
AMBN	2.22143	3.01759		CD24	-2.159	2.46819
PGDS	2.22094	2.61296		CD300A	-2.3081	1.1936
LRP11	2.22091	0.308465		CD300LG	4.56905	0.447505
SSFA2	2.22071	0.571584		CD36	2.48297	0.453346
FOLH1	2.21636	1.68118		CD37	-2.99074	0.807347
PSMAL	2.21614	1.73455		CD38	-2.76681	0.614291
ABCC3	2.21341	2.45324		CD3D	-3.50557	1.98056
ELTD1	2.20923	0.255733		CD40LG	-2.17701	0.533007
MGP	2.20916	1.92827		CD44	-2.71823	1.48945
HBG1	2.20913	1.81626		CD48	-3.79582	2.33701
CD24	2.20132	2.15724		CD52	-4.74723	2.20178
BCAS1	2.19752	1.319		CD53	-2.85683	1.65571
RASSF6	2.19731	2.1768		CD72	-3.1596	1.52495
PF4	2.19667	1.16157		CD74	-3.29153	1.7925
GALNTL4	2.19524	1.22965		CD74	-3.71491	1.46334
SYMPK	2.19457	1.7443		CD8B1	-2.42768	0.723996
OR2S2	2.19277	0.618501		CD96	-2.97703	1.33898
EPS8L2	2.19251	1.32449		CD97	-2.02668	1.15544
NBLA00301	2.19193	2.39909		CD99	2.29016	0.681977
PLEKHC1	2.18944	0.594039		CDA08	2.26589	0.367426
C4BPB	2.18887	1.56915		CDC2L2	-2.29416	0.605723
C6orf211	2.18874	2.19658		CDC37L1	2.51132	1.0616
ARRDC3	2.1837	0.515173		CDCA3	-2.32564	0.36888
PCDH10	2.18253	0.234237		CDH11	2.12869	0.93178
CTGF	2.17939	1.65298		CDH19	2.80737	0.580526
FMOD	2.17889	3.78475		CDH23	3.44531	0.547272
HS3ST1	2.1768	1.03885		CDH3	-2.21849	0.801606
IL18R1	2.17543	1.06862		CDK4	-2.17745	0.612122
FLNC	2.17215	3.42731		CDK6	2.58793	1.13768
TTC6	2.16663	2.14145		CDKN2B	2.92813	0.777545
DCDC2	2.16617	2.76708		CDS1	2.18144	0.641246
SIAH2	2.15216	1.02447		CDT1	-2.08181	0.53439
SCNN1A	2.14848	1.66856		CDX1	-3.25461	0.45351
COPZ2	2.14765	2.633		CEACAM6	-2.45109	0.759941
RERG	2.14722	1.46787		CEBPA	-3.05543	0.616368
HBB	2.13921	1.55757		CECR8	3.01934	0.976367
KDELR3	2.13885	0.871024		CENPA	-2.47818	1.74447
CCNG1	2.13508	0.9233		CENPA	-2.95185	0.709479
GNPNAT1	2.13356	1.72904		CEP192	-2.71916	0.826607
THRA	2.12934	0.46531		CEP70	2.27668	1.33399
FAT4	2.12835	1.26172		CESK1	3.57141	2.05921
LOC201484	2.1281	0.805801		CETN1	4.76428	1.62944
ACOT12	2.12775	2.12825		CETN3	2.14135	1.14786
NAALAD2	2.12764	1.54563		CFL1	-2.00456	0.584618
TFF3	2.12379	3.23952		CFL2	2.79332	0.635234
AGT	2.12376	1.7019		CHD7	-2.72693	1.17661
BCL2L14	2.12081	1.4065		CHGB	2.52126	0.549678
LRP2	2.12069	3.14297		ChGn	2.54103	1.01415
LIPH	2.12058	2.43679		CHI3L1	-4.95405	1.05792
MFAP5	2.11883	1.4526		CHIT1	-2.10795	0.785645
HAL	2.11837	1.5973		CHL1	2.29064	1.21025
BRSK2	2.11427	3.1538		CHML	2.16205	1.38731
FOXE1	2.11364	1.83335		CHODL	3.16847	0.741419
ATBF1	2.11217	1.00957		CHPT1	2.14176	0.976612
GNPNAT1	2.11079	1.3837		CHRDL2	2.48028	1.26122
FLJ21062	2.10502	0.83275		CHRM3	-2.04171	0.24866
CHMP4C	2.10467	0.806963		CHST2	-2.82158	0.863233
RHOU	2.10273	1.69847		CHST3	3.76222	0.522961
DKFZP564O0823	2.10213	1.64706		CHST9	4.78952	0.646553
DCK	2.09767	0.939918		CIB4	2.03725	2.13258
PON2	2.09736	1.28948		CIITA	-2.38626	1.13714
AOX1	2.09513	2.13279		CILP	3.63734	1.22052
C12orf28	2.09394	1.93603		CITED1	6.2604	0.530942
C1orf21	2.09231	1.15641		CITED2	2.02498	0.789035
BCHE	2.08918	2.40037		CKB	2.43097	0.305313
GNPDA2	2.08876	1.29843		CLC	-2.72631	0.113891
PEAR1	2.08803	1.39573		CLEC10A	-2.44882	0.574992
MID1	2.08539	0.971543		CLEC12A	-2.55245	0.497735
FZD7	2.08464	1.28347		CLEC3B	3.5166	0.703384
ALDOB	2.08297	1.88549		CLEC4E	-4.34596	1.57064
RAB11A	2.08201	1.09806		CLGN	6.88975	1.85854
LOXL4	2.07953	1.84656		CLK4	2.13308	0.807841
FLT1	2.07942	0.548217		CLPB	2.91568	1.54667
SOX9	2.07866	2.97951		CLPTM1	-2.04813	0.543235
MUC19	2.07826	2.33114		CLU	5.50819	0.429111
C6orf192	2.07717	0.859059		CLUAP1	2.01568	0.942373
MGC17301	2.07532	1.87861		CMTM1	3.47849	1.53818
TNRC9	2.07523	1.99433		CMTM2	5.09211	1.79586
PAM	2.06973	0.86749		CNKSR3	4.57177	0.367494
PCDHB16	2.06592	1.40791		CNOT3	-2.18277	0.194586
PSG9	2.06329	2.80951		CNTD	4.34868	1.13432
KLF9	2.06263	1.64758		CNTN4	3.08064	1.50253
HSD3B2	2.06252	1.56741		COIL	2.12387	1.39875
C1orf105	2.0624	2.1211		COL11A2	-2.11472	0.850268
SDPR	2.05834	1.32715		COL15A1	3.86044	0.822361
COL6A3	2.05804	1.28879		COL16A1	2.55235	0.560015
TSPAN3	2.05563	1.0027		COL1A2	2.16236	0.837703
CNTN6	2.05559	1.84142		COL21A1	2.04772	0.657214
FSTL1	2.05294	2.27748		COL22A1	-2.9682	0.980538
RBBP7	2.0526	1.25142		COL9A1	2.82851	1.4931
ALB	2.05222	2.03111		COP1	-2.28444	1.39286
OLR1	2.04997	2.35279		COPZ2	2.31479	0.927499
PUNC	2.04915	1.7584		COX7B2	4.30247	2.00096
KL	2.04877	2.0645		CPA3	2.86749	1.93981
SULT2A1	2.04556	2.26956		CPE	6.08851	0.882334
CSS3	2.04547	1.34676		CPEB2	2.5232	1.98583
PRM2	2.04532	2.53236		CPXCR1	4.65155	2.13662
GPR126	2.04405	1.27664		CR2	-2.19008	0.942696
QPCT	2.04269	0.711352		CRISP2	9.36844	1.90042
FRMD4B	2.04207	0.996583		CRISPLD2	2.42304	0.779156
SHRM	2.04196	1.14426		CRTAM	-2.60325	0.722036
TACSTD2	2.0358	0.49904		CRY1	3.26575	0.498603
CYP26A1	2.03528	0.968917		CRYAB	3.17079	0.879127
LGALS4	2.03528	2.95871		CRYGD	-2.35593	0.867164
BMP4	2.03508	3.1972		CSNK1G1	2.3814	1.63228
TMEM2	2.03403	1.40653		CSRP2	-2.14647	0.838905
FAM13C1	2.03316	1.50507		CST7	-2.90733	0.463111
MAP3K13	2.03268	1.23075		CSTA	-2.26062	1.59398
TMPRSS2	2.0323	2.35709		CTA-221G9.4	-2.26154	1.19062
CD24	2.031	1.95513		CTGF	2.14134	1.5506
PLA2G12B	2.03061	1.82719		CTNNA2	4.8199	1.15663
RGN	2.03054	1.79397		CTNNAL1	2.98582	0.627689
TRIM40	2.02391	0.696336		CTSL2	2.61928	0.466653
GPA33	2.0203	2.77425		CTSL2	2.06205	0.641655
DCX	2.01891	2.1223		CTSS	-2.71	1.39473
LOC283404	2.01648	1.51121		CUTL2	-2.51838	1.44457
BAI2	2.01569	1.49459		CX3CR1	2.15896	1.13349
UGT2A1	2.01466	2.76331		CXCL10	-4.66208	1.91583
SPARC	2.01227	2.14035		CXCL11	-3.33291	1.41353
BMP2	2.01151	0.925071		CXCL14	-2.06837	1.14103
DSC2	2.01038	1.31354		CXCL16	2.2784	1.55716
PANX1	2.00973	1.15248		CXCL9	-5.27584	1.65106
C6orf190	2.007	0.836352		CXCR4	-2.44411	1.38574
GJB1	2.00674	1.15394		CXCR6	-3.26637	1.86589
PHLDB2	2.00623	2.19884		CXorf20	4.47236	0.766328
LGI1	2.00423	1.84271		CXorf27	3.83285	1.81866
MAL2	2.00362	1.18367		CXorf33	-2.43636	0.153245
MS4A5	2.00304	1.57423		CXorf41	5.35144	1.76755
EPLIN	2.00299	0.917288		CXorf6	4.52829	0.540639
ATP6V1G3	2.00286	3.17204		CXXC4	4.08501	0.255215
SCG2	2.00272	0.359412		CXXC6	-3.12963	0.611947
CITED2	2.00143	0.200432		CXXC6	-4.59236	1.82113
DEFB124	-2.0009	0.832514		CYB5R2	2.448	0.769389
SIT1	-2.00332	0.627217		CYBA	-2.79899	0.928875
IFNG	-2.00458	1.44261		CYLC1	3.04224	2.6549
TM7SF4	-2.00627	0.544963		CYLC2	4.60301	2.07114
RPL18	-2.00698	3.27037		CYP11A1	5.79046	1.15509
GHRL	-2.00804	0.650763		CYP17A1	5.54852	1.4482
PLCD4	-2.00991	1.50627		CYP19A1	3.9584	0.694529
MGC12935	-2.00993	0.880508		CYP26B1	3.87058	0.929581
MLPH	-2.00996	2.33084		CYP2S1	-3.3009	1.36251
IGHG1	-2.01372	2.83434		CYP39A1	3.36213	0.627606
P2RX5	-2.01738	0.397658		CYP51A1	2.8817	0.657779
LOC440447	-2.01998	3.84068		DAAM2	3.5156	0.697265
DCHS2	-2.02048	1.04494		DACH1	3.33808	0.642128
FLJ13912	-2.02051	1.80937		DAPP1	-2.22318	0.940529
HM13	-2.02288	3.60895		DAZL	4.48537	1.33314
BRD2	-2.02563	3.41298		DC-UbP	2.43358	1.58381
LOC286561	-2.0288	0.778441		DCDC2	2.80768	1.11909
CXCL9	-2.03346	1.2584		DCN	2.35335	1.39233
RP5-1104E15.4	-2.03429	2.59615		DCUN1D3	2.11154	1.66508
KIAA1240	-2.03465	0.533686		DCUN1D4	2.66611	0.125128
TDRKH	-2.03918	2.29509		DCX	3.24743	1.50464
C10orf122	-2.04009	1.62413		DDIT4L	-2.22083	0.875245
ISG20	-2.04368	0.992668		DDX23	-2.14588	0.815725
ECAT8	-2.04414	2.01893		DDX25	4.62726	1.42084
LTB	-2.04463	1.50687		DDX26	2.60573	1.02615
NDUFB3	-2.04529	0.56906		DDX4	4.22524	1.77682
ECAT11	-2.04551	2.07847		DDX6	-2.45943	0.440166
GRINA	-2.04644	2.86341		DEFB119	8.12121	0.687646
PASD1	-2.04721	0.713683		DEFB119	2.21589	0.846034
FZD8	-2.04885	1.78628		DEFB123	5.21035	0.523783
FLJ22746	-2.0506	1.28336		DENND1C	-2.03687	0.927014
HIST1H3G	-2.05084	0.477335		DF	3.01945	1.0077
CAPG	-2.05121	2.65348		DGCR8	-2.83542	1.19749
IL12B	-2.05337	1.17817		DGKH	2.2765	1.91838
MMP25	-2.05423	1.21091		DGKZ	-2.49466	0.810632
RPSA	-2.05505	3.10972		DHCR24	2.08343	0.970732
VPS72	-2.05804	2.41155		DIRAS3	3.81444	1.43535
GFRA1	-2.05937	0.401625		DISC1	-2.03246	0.586385
IGLV3-25	-2.0633	3.97848		DISP1	3.50185	0.388028
CAPG	-2.07663	2.84351		DKFZp313A2432	2.90912	1.02178
LOC388886	-2.07757	0.713086		DKFZp434K2435	3.15224	0.258697
FNDC7	-2.0842	0.38207		DKFZp434L192	3.5116	1.33714
FXYD6	-2.08493	2.05363		DKFZp434M131	3.08496	1.54911
NGEF	-2.0863	2.27596		DKFZp547C195	-2.3294	1.07201
COX7B2	-2.08641	0.745594		DKFZP564J102	2.48824	0.418539
RGS7	-2.08657	0.40661		DKFZp564J157	-2.42825	0.747098
USP36	-2.09015	2.51725		DKFZP564O0823	2.77754	0.739091
TNFRSF7	-2.0923	0.734717		DKFZP566N034	2.38725	0.486555
CHI3L2	-2.1002	0.399002		DKFZP586A0522	2.20536	0.748448
SCARF2	-2.10088	2.13916		DKFZp666G057	2.8292	1.42989
CABYR	-2.10387	1.86546		DKFZp667G2110	2.54153	0.545564
CDO1	-2.10395	2.78017		DKFZp761I2123	-2.20415	0.91127
U2AF1L4	-2.106	0.69565		DKFZp761L1417	3.70431	1.19309
CBR3	-2.10734	2.34733		DKFZP779L1558	3.60544	1.88031
LOC150271	-2.11414	1.09276		DKFZp779O175	3.32037	1.74351
ZNF697	-2.1225	5.84972		DKK3	3.16115	0.896056
VAMP1	-2.12434	1.07899		DLEC1	4.74043	0.957326
CCDC36	-2.12771	1.19183		DLG3	-2.0356	0.627721
INA	-2.12895	2.52513		DLL3	-2.33454	0.286235
KLRG1	-2.12985	1.0577		DLX6	5.52271	1.98388
FLJ27352	-2.13196	0.541545		DMD	-2.11841	1.02634
WDR66	-2.13338	0.521398		DMRTC1	3.64436	0.095845
PTPRV	-2.14	0.440965		DNAH7	2.90897	1.46542
BDP1	-2.141	1.15768		DNAH8	2.99343	1.17714
OR10J3	-2.14273	0.631772		DNAI2	3.44367	1.30669
IL1R2	-2.14579	1.30832		DNAJA4	2.58269	1.43617
MGC41945	-2.15184	0.584489		DNAJB4	3.11186	0.785115
MRPS12	-2.15259	2.51611		DNAJB7	3.36939	1.77743
SOX4	-2.15321	3.11898		DNAJC12	3.36865	0.913274
HLA-A	-2.1605	3.63197		DNAJC18	2.96392	1.70503
GPR83	-2.16232	0.0150311		DNAJC5B	3.13711	1.92184
LOC51336	-2.1689	0.881316		DNALI1	3.85952	1.61201
PYGO2	-2.17054	1.551		DNHD3	3.30534	1.1402
TEX9	-2.17161	0.690789		DNPEP	2.15803	0.149615
KIAA1639	-2.17188	1.28951		DOC1	2.63756	0.366858
CD2	-2.18185	1.76995		DOCK2	-2.05074	1.29587
C1orf56	-2.18757	1.11334		DOCK6	-2.13841	0.763983
VENTX	-2.19289	1.42426		DPM2	-2.05286	0.722422
FAM61B	-2.19328	2.37814		DPPA3	-2.92465	3.19862
RPS2	-2.1938	3.36635		DPPA4	-2.55279	1.25344
GPR74	-2.20581	1.27554		DPT	2.70594	1.34643
HLA-DRB3	-2.20588	3.02686		DPY19L2	3.06607	1.63555
TRAM2	-2.21399	2.42168		DPYSL4	2.28451	0.665309
RECQL4	-2.21683	2.61061		DQX1	-2.44346	1.24315
VPS28	-2.21686	3.60846		DSCR1L1	2.5345	0.715279
MAGEA1	-2.21689	1.09185		DSP	-2.33145	0.859257
NAGK	-2.21818	3.38088		DUSP1	2.2748	0.550996
PPP2R1A	-2.21977	2.44559		DYDC1	6.44321	1.87534
CUTL2	-2.2209	1.76511		DYNC1I1	3.28147	0.746593
LOC441045	-2.22501	0.715484		DYNLRB1	-2.06324	0.537832
MGC18216	-2.22926	1.11488		DYNLRB2	6.65601	1.73826
CLEC4E	-2.23098	2.30706		DYRK3	4.22791	1.75495
MGC10646	-2.23261	0.836774		DZIP1	3.37931	1.27643
CD40	-2.23526	1.42606		EAF1	3.167	1.67428
LOC342979	-2.23757	2.61807		EB-1	3.02391	0.842964
GMPR	-2.2428	2.80206		EBF	3.00027	1.05777
POU5F1	-2.2489	4.06484		ECAT1	-2.98982	1.60827
IGHD	-2.25024	3.584		ECM2	4.9374	1.06665
HLA-DQA2	-2.25228	0.33221		ECRG4	5.86261	1.02051
TFAP4	-2.25366	1.6614		EDG2	2.08981	0.73043
HIST1H4L	-2.25552	1.35262		EDNRA	2.886	1.11958
CD81	-2.25823	4.3289		EDNRB	2.86947	1.16257
RTN2	-2.25877	1.47535		EFCAB2	2.15955	1.3232
LOC388760	-2.25975	1.65263		EFHB	2.49661	2.33146
ELAVL4	-2.2612	0.922737		EFHC2	3.73221	1.11158
SPANXA2	-2.26349	1.59486		EFHC2	2.42739	1.37006
HLA-DRB2	-2.26395	2.67805		EID3	2.74389	1.33748
HERC5	-2.27203	2.78418		EIF2C2	-2.00532	0.349893
GLYATL2	-2.27447	3.01539		EIF3S4	-2.22943	0.254323
PIWIL2	-2.27801	1.52914		EIF4EBP1	-2.11997	0.19216
TSPYL3	-2.27834	0.868776		EIF5A2	2.736	1.858
ETV5	-2.28136	2.18353		ELA2B	-2.53323	0.640049
CCDC38	-2.28326	0.902302		ELF3	-2.04058	1.07708
TEDDM1	-2.28529	1.1109		ELOF1	-2.21829	0.495201
CTA-221G9.4	-2.28737	0.61563		ELOVL5	2.06352	0.445397
MGC10955	-2.29061	0.921431		ELTD1	2.09187	0.448212
HLA-DQA1	-2.29748	0.780847		EMCN	2.07088	1.07027
SEPW1	-2.29808	2.77664		EMP1	2.58472	1.10267
CHODL	-2.30558	1.70421		EMR2	-2.35216	1.46697
UBE2S	-2.31519	2.85047		EMX2	3.51153	0.894862
FLJ22965	-2.31806	2.36215		ENO2	-2.05303	0.889571
FLJ00038	-2.33304	4.23385		ENPP5	2.61158	0.904092
PAGE5	-2.33387	0.885593		ENSA	-2.48575	0.739943
MFSD2	-2.33592	1.96025		EPB41L3	2.8141	0.538376
BRDG1	-2.33768	1.14412		EPB41L3	2.17035	0.253523
LOC127406	-2.36196	3.59223		EPB42	2.44761	1.85361
AQP6	-2.36509	0.862254		EPDR1	4.28404	0.668766
BANF1	-2.36881	2.86082		EPHA10	2.19134	1.18239
DNAJC5B	-2.37038	1.47475		EPM2A	2.45325	0.696052
DEFB122	-2.37233	1.98568		EPPB9	2.05747	0.645033
HLA-DQB1	-2.37595	2.96715		EPS8	3.32974	0.631756
SCGB3A2	-2.3837	0.801772		ERBB3	-2.47252	1.6371
ADCY1	-2.38529	1.06505		ERCC4	2.14624	2.2621
TNFRSF17	-2.38558	1.83071		ERICH1	-2.435	0.769479
IGHM	-2.38944	0.968517		ERO1LB	2.53103	1.189
LOC255411	-2.39385	0.998881		ETHE1	-2.68161	0.418329
PAGE3	-2.39704	0.68175		ETV4	-2.17852	0.634129
GLS	-2.39858	0.928466		EVI2A	-2.34731	1.59458
KIAA0574	-2.40031	0.485789		EXOSC5	-2.92513	0.300913
HMGB2	-2.40731	2.27065		F10	3.03069	0.818886
CD37	-2.41007	1.75558		F13A1	2.58235	0.840202
LILRB4	-2.4105	0.29181		F3	4.26254	0.515791
CRIP3	-2.41535	1.0968		F3	3.36855	0.620767
ARHGEF10	-2.41646	2.86205		FABP4	2.74651	1.20094
GP1BA	-2.42699	1.0214		FABP7	-3.41344	1.62467
ACOT7	-2.44981	3.4634		FAM100B	-2.17192	0.589886
RHEBL1	-2.46997	1.48212		FAM13A1	3.30283	0.543489
TMEM7	-2.47281	1.21402		FAM13C1	4.47184	1.05611
ALPL	-2.47706	2.89357		FAM24A	3.37902	1.56436
EXOSC5	-2.47773	2.44094		FAM3B	2.7437	1.44284
CCT3	-2.50785	3.62735		FAM44C	7.80988	2.02727
IL21R	-2.51831	0.930408		FAM47A	2.09832	2.19181
ALDH4A1	-2.52658	1.89684		FAM47B	4.52247	2.11864
CHI3L1	-2.54185	2.36031		FAM48A	-2.20979	0.536453
PYY2	-2.5434	1.30987		FAM49A	-2.08232	0.770654
LOC90925	-2.55124	4.32743		FAM53B	-2.24766	0.66122
IGHD	-2.5526	3.94053		FAM63A	2.31684	0.303849
TCL6|TCL1B	-2.55396	1.94337		FAM71A	4.23237	1.9241
DPPA5	-2.55719	4.94093		FAM71B	4.87683	2.08673
TCL1A	-2.5693	3.04399		FAM76B	2.0503	1.506
RBBP5	-2.57317	1.65836		FAM79B	4.41101	1.26871
EIF3S4	-2.57851	4.18494		FAM81B	5.33007	1.86922
SPINK2	-2.60677	0.896169		FAM82A	2.21652	1.17072
LOC440588	-2.60713	0.660592		FAM84A	3.56983	0.864247
CCDC12	-2.62359	2.62023		FAM92A3	2.88588	1.14005
IGLJ3	-2.62589	2.86781		FAM9B	2.09039	1.03696
MGC27348	-2.62947	4.23107		FANCB	-3.56108	1.54958
BACH2	-2.62954	1.19587		FANK1	3.65688	1.30532
TIFAB	-2.63467	0.486999		FARSLB	-2.04593	0.301841
SYCP3	-2.65393	3.33916		FASLG	-2.08921	0.568218
KLHL10	-2.65588	0.888882		FASTK	-2.40914	0.586824
C14orf115	-2.66149	1.92599		FATE1	4.46408	0.980054
LOC90925	-2.67053	1.72531		FBL	-2.69406	0.46597
LOC285429	-2.68825	0.636302		FBLN2	4.01393	0.220248
XAGE1	-2.70247	2.19499		FBN2	2.04369	0.988539
C1orf88	-2.70336	0.84596		FBN3	-2.71549	0.712083
TRAV20|TRDV2|TRAJ17|TRA@|TRAC	-2.70378	2.75672		FBP1	-2.51099	0.984443
MGC35212	-2.70932	1.6825		FBXL13	3.56534	1.44468
GP1BA	-2.70934	1.27706		FBXL3	2.65357	0.371509
PLA2G7	-2.71703	0.229469		FBXO15	2.52011	1.25933
MAGEA4	-2.72442	0.167648		FBXO25	2.29334	1.31432
DDX4	-2.72961	2.15423		FBXO3	2.21487	0.754036
ITGAX	-2.73739	1.32037		FBXO31	3.82193	1.42551
VSIG6	-2.74106	0.636144		FBXO34	2.59737	1.28691
NANOS3	-2.75466	2.428		FBXO39	2.90512	1.37438
LOC388248	-2.75545	4.37176		FBXO45	-2.00799	0.67217
MGC2463	-2.75677	1.15557		FBXW10	3.61643	1.70659
USP46	-2.75705	0.503643		FCER1A	2.36273	0.472409
DNASE1L3	-2.76142	0.326834		FCER1G	-3.24067	1.78528
C1QA	-2.80211	1.25871		FCN1	-3.11665	1.23362
Beta4GalNAc-T4	-2.80293	3.35873		FEM1B	3.57842	1.7837
RP13-36C9.3	-2.80941	1.02785		FEM1C	2.20044	0.999193
LOC441013	-2.80986	5.33986		FEZ1	3.28222	0.45525
MAEL	-2.8104	1.01656		FGD1	-2.04023	0.909268
CD74	-2.8274	3.52616		FGFR1OP	2.76	1.34647
LOC388248	-2.8284	3.72949		FGL2	-2.26368	1.22416
XAGE1	-2.83624	2.08022		FHL1	3.62451	0.293956
UBPH	-2.85514	1.01584		FHL2	3.54343	0.683517
LOC388248	-2.88108	1.31786		FHL5	5.86929	1.77916
DDIT4L	-2.89026	1.54649		FHOD3	3.7789	0.773271
RPRM	-2.89614	1.09122		FIGF	2.92954	1.11262
PTGDS	-2.89758	2.97937		FKBP6	5.76498	1.47644
LOC389953	-2.89858	0.134848		FLAD1	-2.59255	0.399772
WDR40B	-2.95563	1.41397		FLJ10159	3.68126	0.446658
C10orf51	-2.96352	1.8247		FLJ10374	-2.79215	1.13059
KIAA0367	-2.96675	0.600172		FLJ10786	3.87772	1.54581
IGHM	-2.97067	0.505602		FLJ11806	2.11759	1.4521
FLJ40125	-2.97927	1.83274		FLJ12505	-2.17532	0.826237
SLAMF7	-2.98964	1.91969		FLJ12571	2.08631	1.55666
ZNF432	-2.9949	1.2688		FLJ13236	-2.13598	0.739941
ECAT1	-2.99775	3.65834		FLJ13273	-2.62278	0.599963
PLA2G2D	-3.0153	0.727005		FLJ14054	4.46562	0.923019
VCY1B|VCY	-3.02775	1.38381		FLJ14166	2.70006	0.536355
UMODL1	-3.02862	1.90599		FLJ14834	5.10475	0.37127
CD74	-3.035	4.58358		FLJ16641	2.93946	1.72526
IGHM	-3.03638	1.71127		FLJ16686	2.28658	1.93046
BCL7A	-3.03828	1.06005		FLJ20105	-2.96234	1.64143
RP13-102H20.1	-3.05036	0.717819		FLJ20152	2.56076	0.369537
LIM2	-3.09138	1.15725		FLJ20280	-2.41885	0.633494
LOC440053	-3.10317	0.236799		FLJ20701	3.61643	0.824418
HPX	-3.1178	1.12109		FLJ21062	2.70073	0.979566
IGHV1OR15-1	-3.15825	0.719505		FLJ21062	2.13685	0.465561
AK5	-3.16012	2.57375		FLJ21438	-2.2758	1.29494
DPPA4	-3.17155	1.79778		FLJ21816	-2.39618	0.297952
ADD2	-3.176	2.81778		FLJ21924	-2.42161	1.0862
NANOG	-3.17822	3.55845		FLJ21963	2.99118	0.691857
CPEB1	-3.19085	3.84573		FLJ22655	3.11988	1.27288
B3GALNT2	-3.19456	0.881969		FLJ23049	4.69446	1.81003
LOC199800	-3.25438	0.429626		FLJ23152	2.69615	0.345927
CCDC38	-3.29045	0.905102		FLJ23191	2.42319	0.709042
TSPY2|TSPY1	-3.29557	0.515897		FLJ23554	3.57822	1.56212
NANOG	-3.29683	3.38589		FLJ23577	3.13766	1.3055
IGKC	-3.31688	0.902267		FLJ23588	3.60107	1.74448
LOC441515	-3.33069	0.8704		FLJ23861	2.67154	0.605241
FBL	-3.39127	4.75252		FLJ25369	2.86121	2.36148
IGKC	-3.41508	0.558066		FLJ25371	2.79506	1.67448
IGLJ3	-3.42533	3.19741		FLJ25410	2.67931	1.98204
AVPR2	-3.43254	1.83843		FLJ25415	2.37868	1.73794
CAMP	-3.43623	0.729676		FLJ25439	3.14116	2.26834
LOC440786	-3.43656	0.382065		FLJ25660	2.36204	1.88033
HNRNPG-T	-3.47881	1.94257		FLJ25758	3.23433	1.30287
NUDT11	-3.48817	2.82021		FLJ25770	4.83696	1.7262
COL22A1	-3.49185	2.33763		FLJ25791	3.87448	1.29684
LOC285972	-3.53722	0.565094		FLJ25801	-2.37851	1.72546
FMN2	-3.53878	1.28773		FLJ27354	3.30969	1.27753
UGT2B4	-3.6744	0.523673		FLJ27505	3.97929	1.44344
LOC392217	-3.89218	0.811331		FLJ30596	3.4896	1.06783
HDGFL1	-3.90699	3.00317		FLJ30851	3.11598	1.18389
LOC440871	-3.95263	1.3887		FLJ30901	3.79128	0.557697
PRAME	-3.9786	3.36919		FLJ30990	2.20113	0.916588
LOC96610	-3.97905	1.46295		FLJ31033	2.36808	1.04748
BNC1	-4.04728	3.43648		FLJ32871	3.7751	1.82678
SUHW1	-4.17935	1.14289		FLJ33814	2.80708	1.2622
LOC96610	-4.22746	0.755892		FLJ34208	-2.10145	0.781819
CD52	-4.23414	2.96696		FLJ35767	2.98868	0.941342
GIP	-4.41286	4.20322		FLJ35773	3.55894	1.39464
IRX1	-4.44646	0.576198		FLJ35821	3.98316	1.82273
TRIM16	-4.73609	0.852923		FLJ35834	5.17825	1.73131
LOC440871	-4.93952	2.3383		FLJ35843	2.13894	1.71398
				FLJ35848	4.18137	1.6934
				FLJ35894	3.057	1.50074
				FLJ36090	2.30124	0.620734
				FLJ36166	2.49185	1.12833
				FLJ36198	2.57457	1.01208
				FLJ37478	2.00922	0.437087
				FLJ37549	-2.53276	0.251006
				FLJ37644	2.95161	0.754686
				FLJ38159	2.19406	1.24041
				FLJ39370	2.85625	0.531085
				FLJ39575	2.29866	1.20423
				FLJ40125	-3.19294	1.0343
				FLJ40176	4.39542	1.85251
				FLJ40235	2.57392	1.19746
				FLJ40243	5.63886	1.82207
				FLJ40298	5.0819	1.58404
				FLJ40411	2.25986	1.37095
				FLJ40629	-2.09497	0.744987
				FLJ42709	2.09565	0.208908
				FLJ44060	3.93572	0.827599
				FLJ44450	3.48523	1.82403
				FLJ44606	2.578	0.963266
				FLJ44715	2.58909	0.83136
				FLJ45422	-2.4462	1.53723
				FLJ45994	2.37971	1.60059
				FLJ46156	3.01204	1.67598
				FLJ46156	2.00102	1.43249
				FLJ46247	3.0663	1.88577
				FLJ46266	3.40135	1.71593
				FLJ90013	2.01841	0.809192
				FLJ90575	4.17539	1.49242
				FLRT2	3.72561	1.12025
				FMN2	-2.18469	0.579262
				FMNL1	-2.01731	0.645784
				FMR1NB	4.44983	1.06356
				FOS	2.41941	1.61871
				FOXD1	4.42622	1.38995
				FOXG1B	3.2804	1.40017
				FPR1	-2.03685	0.997837
				FRMPD1	2.29724	0.580634
				FSCN3	7.87541	1.92106
				FSD1NL	3.13862	1.34421
				FTMT	3.7909	1.65136
				FTS	2.31022	0.876997
				FUT9	3.78332	0.333823
				FYB	-3.02403	1.32608
				FZD1	2.46373	0.699847
				FZD3	2.02798	0.288694
				G0S2	2.52936	0.584666
				G1P2	-2.33701	3.26029
				GABRE	-3.00221	0.996331
				GADD45A	2.54035	0.804769
				GAGE1	4.54606	0.954231
				GAGE3	4.34044	0.926632
				GAGE6	4.37596	0.846109
				GALC	2.49348	0.794032
				GALNTL2	3.18596	0.421156
				GALNTL4	4.22251	0.578854
				GALNTL5	5.83681	1.88084
				GALNTL5	2.77489	1.29644
				GAPDH	-2.17669	0.75305
				GARNL3	2.31097	0.371751
				GARNL4	-2.07066	0.421094
				GATA2	2.30562	0.461677
				GATA3	-2.36796	1.58903
				GATA6	3.34878	0.551108
				GATM	3.09064	0.581398
				GBP1	-3.41826	1.45508
				GBP5	-3.76402	1.39132
				GBX2	-2.02563	0.498617
				GCGR	-3.34576	1.68746
				GCL	2.66222	1.39
				GDF10	3.20238	0.639383
				GDF9	2.52546	1.21093
				GDPD1	-2.15373	1.60679
				GDPD4	-2.28735	0.754895
				GFAP	4.08339	1.50296
				GFPT2	2.567	0.545788
				GHR	3.84163	0.937044
				GHRL	-2.33379	0.658217
				GIMAP4	-2.331	1.51793
				GIMAP7	-2.04692	1.59921
				GIP	-3.00143	1.20507
				GJA1	4.62159	0.649176
				GJB1	2.12149	1.13586
				GK2	5.83022	1.8541
				GLA	-2.05302	0.489867
				GLB1L	2.01505	1.17145
				GLCCI1	2.03507	0.755768
				GLDC	-2.72196	1.28091
				GLOXD1	-2.03636	1.9075
				GLRB	2.07208	0.531089
				GLRX2	2.24269	1.30311
				GLS	-2.04715	1.5918
				GLT8D2	3.67327	0.715719
				GMCL1L	3.23913	1.44684
				GMFG	-2.59468	1.66464
				GNAI1	3.94038	0.499754
				GNAO1	2.47556	0.587268
				GNAS	2.17443	0.250462
				GNB2	-2.75279	1.31984
				GNG2	3.22003	1.32729
				GNG7	3.17728	0.446364
				GNLY	-2.38742	0.952368
				GNPDA2	3.76055	0.396586
				GNPNAT1	2.31463	0.794505
				GNPNAT1	2.29789	0.828512
				GOLGA6	2.26916	0.58609
				GP1BA	-2.28526	0.516594
				GP1BA	-2.7401	1.03385
				GP6	-2.08603	0.20075
				GPC5	4.45003	0.952829
				GPM6B	2.1721	1.2269
				GPR109A	-2.446	1.30676
				GPR158	2.28779	1.27051
				GPR160	-2.14237	0.652715
				GPR171	-2.69553	1.44739
				GPR37	4.04668	0.896553
				GPRC5A	-3.29158	0.250173
				GPRC5C	-2.99214	0.74935
				GPSM3	-2.27401	0.888038
				GPX2	-3.48087	0.867773
				GRAMD1B	2.19737	0.530587
				GRAMD1C	2.05008	1.79613
				GRB14	4.469	0.470396
				GREB1	2.58728	0.751543
				GRK4	3.51706	1.1381
				GRM8	2.37737	0.747655
				GRN	-2.00303	0.660693
				GRN	-2.08471	0.489803
				GSG1	6.78286	1.73436
				GSTA1	7.47842	1.28112
				GSTA1	7.41325	1.01482
				GSTA2	7.77192	1.06201
				GSTA3	6.33475	1.19203
				GSTA5	5.10472	0.956513
				GSTM3	6.0557	0.883279
				GULP1	4.81346	0.583519
				GUSBL2	-2.82311	1.26556
				GYPC	-2.34431	1.70834
				GZMA	-3.47814	2.16677
				GZMB	-3.90892	2.20414
				GZMH	-2.1154	1.29532
				GZMK	-3.25533	1.67109
				H1T2	7.71379	1.85226
				HAVCR2	-2.71608	1.88174
				HBB	2.41624	0.71835
				HBE1	-2.73381	0.214986
				HCFC2	2.598	1.50033
				HCG3	2.66201	1.55848
				HCK	-2.12289	1.30505
				HCLS1	-2.07463	1.46076
				HEMGN	5.83076	2.05418
				HERC4	-3.07877	0.431295
				HIC2	-2.01326	0.598664
				HINT3	3.20593	1.5324
				HIPK3	2.09967	1.15865
				HIST1H1E	-2.13137	0.610203
				HIST1H2AC	-2.32025	0.408889
				HIST1H2AL	-2.12269	0.327274
				HIST1H2AM	-2.04886	0.185782
				HIST1H2BD	-3.09617	0.68893
				HIST1H2BG	-2.33579	0.551894
				HIST1H2BJ	-2.01267	0.233248
				HIST1H2BL	-2.04194	0.330022
				HIST1H2BM	-2.14717	0.543607
				HIST1H2BO	-2.0591	0.377897
				HIST1H3G	-2.7541	0.695965
				HIST1H3I	-2.13526	0.413843
				HIST1H4B	-2.57301	0.189386
				HIST1H4D	-2.20558	0.418775
				HIST1H4F	-2.68287	0.367832
				HIST1H4K	-2.65144	0.378626
				HIST1H4K	-2.74634	0.416958
				HIST1H4L	-2.50067	1.19547
				HK2	2.59656	0.539911
				HLA-DMB	-2.42968	1.49646
				HLA-DOA	-2.67352	0.944613
				HLA-DPA1	-2.59938	1.45729
				HLA-DPB2	-3.27304	1.22827
				HLA-DQA1	-3.7661	2.97024
				HLA-DQA1	-4.03571	2.0546
				HLA-DQA2	-3.90946	2.27928
				HLA-DQB1	-4.40378	0.920251
				HLA-DQB1	-4.87574	0.624461
				HLA-DRA	-2.80752	1.53635
				HLA-DRB1	-3.83484	1.13244
				HLA-DRB2	-3.18764	1.51353
				HLA-DRB3	-3.35078	1.68985
				HLA-E	-2.1295	1.82348
				HLA-F	-2.25518	1.54569
				HLA-G	-2.11749	1.27864
				HMFN0839	3.42246	0.536164
				HMGB3	-2.27592	1.15058
				HMGB4	8.29286	1.9889
				HMGCS2	3.64682	1.35599
				HNRPUL1	-2.11401	1.09352
				HOOK1	5.32155	1.88626
				HOP	3.81551	0.574303
				HORMAD2	2.6818	1.16063
				HOXD8	2.96731	0.764867
				HPN	-2.32062	0.793018
				HPR	2.33221	0.466297
				HPX	-4.64848	0.534202
				HRASLS	2.80603	1.65995
				HRASLS3	2.3314	0.377284
				HRASLS5	3.67768	1.58209
				HS3ST1	3.68498	0.719153
				HSA272196	2.14412	1.06373
				HSD17B12	2.07959	0.914828
				HSD17B3	5.1573	1.28059
				HSD17B4	4.55936	1.76157
				HSD17B6	3.65415	1.68199
				HSD3B2	5.1552	1.08302
				HSF2BP	3.39569	1.49734
				HSFY1	5.7517	2.1163
				HSFY1|HSFY2	3.53584	1.73798
				HSPA12A	4.34908	0.709849
				HSPA1L	3.89902	1.75957
				HSPA2	3.99357	1.45407
				HSPA4L	5.39974	1.73174
				HSPA5BP1	-2.30231	0.74564
				HSPB3	3.35745	0.639176
				HSPB8	3.30756	0.484774
				HSPC111	-2.23235	0.3086
				HTF9C	-2.35817	0.404512
				HTLF	-2.15086	0.601076
				HTRA1	2.7325	0.780423
				IBRDC3	2.06218	0.862864
				ICAM1	-2.38022	0.824725
				ICOS	-3.26395	1.37197
				IDH2	-2.39948	1.30996
				IER5	-2.25731	0.372292
				IF	2.48482	1.03329
				IF	2.07554	0.729715
				IFI30	-3.48298	1.94598
				IFNG	-4.54104	1.00705
				IFT172	-2.00518	0.597127
				IFT57	2.7086	1.12681
				IFT80	2.12303	0.557119
				IFT88	2.96645	1.23139
				IGF1	2.4748	0.854317
				IGFBP7	2.89474	0.508062
				IGHA2	-2.71487	3.8684
				IGHD	-3.51573	2.531
				IGHD	-3.55076	2.22559
				IGHG1	-2.57464	1.36422
				IGHG1	-2.5905	1.25871
				IGHG3	-2.62226	3.11187
				IGHG3|IGHM|IGHG2|IGHG1	-2.72851	2.97737
				IGHM	-2.66431	1.07304
				IGHM	-3.14685	1.54056
				IGHV1OR15-1	-3.41546	2.1008
				IGJ	-2.01006	4.40669
				IGKC	-2.98586	1.95328
				IGKC	-3.99798	4.81615
				IGKC	-4.12997	3.01563
				IGLC1	-3.65771	4.38963
				IGLC1	-3.83852	4.42467
				IGLJ3	-2.8634	2.04014
				IGLJ3	-5.14021	4.17132
				IGLV3-25	-4.7222	3.29039
				IGSF11	3.24576	1.55746
				IGSF6	-4.23741	1.47559
				IL10RA	-2.91929	0.694446
				IL13RA2	4.15335	1.42307
				IL17D	3.07662	0.330481
				IL1A	5.00716	0.652452
				IL1R1	2.57627	0.617463
				IL1R2	-3.17415	0.572166
				IL21R	-3.13818	1.20293
				IL2RB	-2.69683	1.89072
				IL2RG	-2.8673	1.47081
				IL32	-2.09107	1.58408
				IL32	-2.49461	1.61635
				IL6R	-2.04846	0.512654
				IL6ST	-2.18596	1.02155
				IL8RB	-2.78544	0.835536
				IMP-1	-2.189	1.6651
				IMP-1	-2.46944	1.13038
				INADL	-2.21823	0.898974
				INCA	-2.42843	2.03922
				INDO	-4.02782	2.14679
				ING4	-2.0782	0.457296
				INHBB	4.20142	0.579995
				INPP1	2.91274	0.955948
				INSL3	8.10949	2.13169
				IQCF1	3.50341	1.70172
				IQCF2	3.7317	0.966048
				IQCF3	4.02106	1.71748
				IQCF3	3.99238	1.83837
				IQCH	2.20522	1.11965
				IQGAP2	2.93481	1.52899
				IQWD1	2.10903	1.00557
				IRAK1	-2.36951	0.537231
				IRX1	-3.5394	0.890035
				IRX6	-2.76804	0.454551
				ISG20	-2.52671	0.841977
				ISG20L2	2.52485	1.49477
				ISOC2	-2.06417	1.07366
				ITGA2	2.17069	2.88792
				ITGA8	-2.06141	0.765758
				ITGAL	-2.7771	1.0528
				ITGAV	3.61682	0.712743
				ITGAX	2.48725	1.15247
				ITGAX	-4.93124	1.79132
				ITGB2	-3.44837	1.7096
				ITIH3	2.01577	0.5078
				ITK	-2.15878	1.85868
				ITM2C	-2.43315	0.255952
				IZUMO1	4.33169	1.53801
				JAK1	2.62176	0.314806
				JAM2	4.40999	0.597983
				JAM3	2.36588	0.236234
				JARID1A	-2.11609	0.411852
				JAZF1	2.0071	0.359889
				JMJD2D	2.91132	1.43865
				JUP	-2.93869	1.177
				KARCA1	3.34793	1.58108
				KATNAL1	2.78602	1.44067
				KATNAL2	2.58899	1.38767
				KCND1	-2.29384	0.742428
				KCNJ14	-2.28563	0.443618
				KCNK4	7.32101	1.70458
				KCNK9	-2.11363	0.306025
				KCNMB4	2.27057	0.314402
				KCTD8	3.33434	0.30022
				KENAE	-2.21598	0.363131
				KIAA0125	-2.39664	1.56405
				KIAA0265	2.60784	0.647678
				KIAA0367	-2.69086	0.564256
				KIAA0408	2.08897	0.569572
				KIAA0470L	5.27163	2.09432
				KIAA0470L	-2.87837	0.285837
				KIAA0644	-2.11049	0.573444
				KIAA0774	-2.8543	0.642348
				KIAA0922	-2.16205	0.61908
				KIAA0960	2.39906	0.856762
				KIAA1155	-2.48213	0.273768
				KIAA1155	-2.6281	0.9758
				KIAA1211	4.65622	1.76894
				KIAA1211	2.13153	1.66108
				KIAA1217	3.52726	0.642667
				KIAA1328	3.22568	1.33124
				KIAA1377	4.10586	0.870839
				KIAA1430	2.12479	0.514757
				KIAA1505	2.31655	1.04029
				KIAA1524	-2.45693	0.85898
				KIAA1576	2.79137	0.720476
				KIAA1622	3.33945	1.02037
				KIAA1639	-2.05422	0.604739
				KIAA1715	3.60123	1.50603
				KIAA1731	2.94879	0.314589
				KIAA1786	-2.12082	0.769763
				KIAA1984	2.49195	0.363768
				KIAA1984	2.22197	0.1937
				KIAA2026	2.34108	0.254955
				KIF1A	2.57459	0.322933
				KIF22	-2.26184	1.13029
				KIF26A	-2.13267	0.374022
				KIF27	2.0204	0.745211
				KIF2B	5.56742	1.93612
				KIF5C	2.44197	0.551204
				KIFC1	-2.17254	0.968639
				KLB	2.85131	1.53365
				KLF9	3.04907	0.786437
				KLHDC1	2.48056	0.345139
				KLHL10	4.05944	1.94441
				KLHL4	3.2633	0.817578
				KLK2	-2.07524	0.47966
				KLK8	-3.20214	1.18733
				Klkbl4	5.28309	1.89072
				KLRB1	-3.27738	2.00739
				KLRC2	-2.09383	0.704066
				KLRG1	-2.63462	0.807643
				KM-HN-1	3.05376	1.88134
				KRT13	4.84838	0.771841
				KRT17	2.25669	0.91963
				KRT23	4.17275	1.66802
				KRTAP3-1	2.19356	0.611833
				KRTHA1	-2.3281	0.536312
				KSP37	3.1961	0.981333
				LAIR1	-2.32724	0.695636
				LALBA	2.71514	0.670207
				LAMA2	2.78596	0.78011
				LAMB1	2.21461	0.648805
				LAMB2	2.11992	0.868553
				LAMC3	3.07288	0.936925
				LAPTM5	-2.80158	1.77048
				LAX1	-2.79892	1.76356
				LBA1	-3.38922	0.470809
				LCK	-2.16701	0.618814
				LDHAL6A	2.76918	1.61475
				LDHAL6B	5.78546	1.65287
				LDHC	6.72839	1.91899
				LDLR	3.57428	0.992064
				LDLRAD1	-2.08862	1.68527
				LECT2	3.31215	2.87018
				LEMD1	4.08257	1.87723
				LGALS2	-4.97254	1.73968
				LGALS8	2.45657	0.860769
				LGR4	2.23562	0.561287
				LGR6	-2.43662	0.827565
				LHCGR	3.95916	1.65506
				LHFPL5	-2.20338	0.347951
				LIG4	2.45386	0.330688
				LILRA4	-2.24534	0.999362
				LILRB1	-3.14487	1.74945
				LILRB2	-2.49128	1.82974
				LILRB2	-3.35484	2.32072
				LILRB3	-3.3309	1.20417
				LILRB4	-4.34893	1.76393
				LIM2	-3.31271	0.925129
				LIN7A	3.94309	1.62676
				LIPG	2.722	0.402889
				LL22NC01-81G9.2	3.55093	1.92135
				LLGL2	-2.1859	0.705109
				LMBRD1	2.41598	0.663446
				LMNB2	-2.9091	0.793843
				LMO7	3.1091	0.435136
				LMOD1	3.269	0.875747
				LOC116349	2.11776	0.595885
				LOC120379	5.10818	1.87589
				LOC122258	5.03852	1.44032
				LOC127309	4.99791	1.9312
				LOC127406	-3.19919	0.319066
				LOC127602	2.79152	1.3371
				LOC128153	3.91884	1.65708
				LOC128499	-2.10772	0.417878
				LOC129881	3.40129	1.61808
				LOC130576	4.03859	0.990392
				LOC130839	2.18157	1.9086
				LOC133491	3.12567	1.2764
				LOC133874	2.09736	1.22341
				LOC134121	2.73191	2.15246
				LOC134147	3.54882	1.13888
				LOC136242	2.03446	2.16089
				LOC136263	4.79218	1.75085
				LOC143678	3.20708	1.81466
				LOC144817	-2.15438	1.12569
				LOC144920	5.87864	1.90377
				LOC147670	2.42313	1.04673
				LOC149837	2.44612	1.42902
				LOC149837	2.09999	1.34284
				LOC150051	-2.18015	1.17926
				LOC150159	3.85137	1.42035
				LOC150271	-3.43091	1.93724
				LOC151300	4.43635	1.68874
				LOC151363	7.30417	2.0369
				LOC151649	4.72595	1.84986
				LOC152573	-2.52126	1.01587
				LOC153441	5.74702	1.9545
				LOC157381	2.02183	2.04833
				LOC157740	3.13076	1.89327
				LOC157813	-2.4543	0.301999
				LOC158376	3.43447	0.459506
				LOC158830	2.4361	1.49755
				LOC196993	4.2182	1.68012
				LOC197135	-2.28569	1.96525
				LOC197387	4.25528	2.023
				LOC199800	-2.22036	0.565274
				LOC200624	2.18018	2.51863
				LOC201243	3.712	1.84536
				LOC201895	2.29729	0.471714
				LOC202051	3.06866	1.2022
				LOC202134	3.86408	0.396665
				LOC254312	4.51126	2.07174
				LOC254559	2.04915	1.35244
				LOC255411	2.17449	1.99761
				LOC255783	-2.07728	0.496825
				LOC256283	3.68544	1.6492
				LOC283174	2.11808	0.509543
				LOC283278	-2.00428	0.848492
				LOC283385	2.4592	1.21511
				LOC283392	2.25994	0.537585
				LOC283403	3.53947	1.49455
				LOC283404	3.22752	1.92904
				LOC283677	2.99407	1.2134
				LOC283824	2.17104	0.611813
				LOC284033	3.87653	0.789931
				LOC284064	-2.1973	0.554881
				LOC284214	3.38511	0.430425
				LOC284798	2.10595	1.65465
				LOC284801	5.07519	1.8575
				LOC284801	3.03289	2.06553
				LOC285141	5.67236	1.92462
				LOC285194	2.55677	1.51321
				LOC285224	3.12576	1.71121
				LOC285326	3.43057	1.25419
				LOC285423	2.8262	1.90031
				LOC285441	2.15051	1.33053
				LOC285548	5.06248	1.80364
				LOC285588	3.88818	2.13593
				LOC285819	2.59878	1.54667
				LOC285972	-3.80374	0.816417
				LOC286187	4.70868	1.76473
				LOC286238	2.34691	1.26225
				LOC338579	3.73283	1.41182
				LOC338825	3.81182	1.64808
				LOC339760	4.36408	1.61871
				LOC339903	6.23209	1.48703
				LOC340286	4.18715	1.93132
				LOC342979	-2.38611	0.607151
				LOC374443	-2.36615	1.44211
				LOC374768	4.95231	1.80227
				LOC374890	2.04546	0.500376
				LOC374973	6.6131	1.92065
				LOC375251	-3.26732	1.31938
				LOC375295	3.96219	0.644787
				LOC376475	-2.09951	0.370801
				LOC387763	2.83164	0.695433
				LOC387880	-2.13862	0.458948
				LOC387890	-2.46599	1.44411
				LOC387895	3.92628	1.73336
				LOC387901	3.11773	1.12261
				LOC388210	-2.02867	0.591827
				LOC388248	-3.41738	1.96299
				LOC388248	-3.70097	2.93186
				LOC388279	2.7248	1.57281
				LOC388284	2.66432	1.096
				LOC388337	4.35774	1.82376
				LOC388361	2.01259	1.04976
				LOC388389	2.26348	1.61503
				LOC388519	-2.20708	0.509312
				LOC388588	2.52324	0.556468
				LOC388610	-2.77941	0.887225
				LOC388620	2.18838	0.589085
				LOC388638	3.52803	1.73466
				LOC388760	-2.57517	1.13209
				LOC389025	3.09896	1.70187
				LOC389025	3.0144	1.78966
				LOC389341	5.52475	1.79021
				LOC389347	2.51791	0.715433
				LOC389429	2.06341	1.68882
				LOC389517|LOC441257|MGC57359|LOC442580	3.62579	1.36622
				LOC389624	2.88202	1.94319
				LOC389650	2.76272	1.45373
				LOC389773	2.08348	1.68575
				LOC389857	2.72004	0.695457
				LOC389953	-3.90227	3.03751
				LOC390009	-2.47645	0.210137
				LOC390298	-3.37762	0.472736
				LOC390407	-2.18957	0.520608
				LOC390557	2.50397	1.9607
				LOC390842	-2.05248	0.258096
				LOC390996	-2.3114	0.700841
				LOC390998	-2.06478	0.937637
				LOC391044	-2.52526	0.376851
				LOC391387	-3.04756	0.250428
				LOC391540	2.1286	0.424534
				LOC392549	-2.52067	0.684355
				LOC400238	2.07965	1.48087
				LOC400566	2.38538	1.26412
				LOC400749	2.6054	1.34786
				LOC400764	4.05005	0.19125
				LOC400849	2.12651	1.99341
				LOC400985	-3.30624	0.617757
				LOC401019	-2.26075	0.34206
				LOC401072	2.31139	2.0499
				LOC401237	-2.40464	0.475528
				LOC401384	2.91343	0.624227
				LOC401565	4.00319	1.85238
				LOC401778	5.93595	1.99712
				LOC401951	-2.02205	1.08398
				LOC402505	-3.50764	1.69384
				LOC402716	-2.06505	1.35691
				LOC402779	3.90032	1.85325
				LOC439949	-2.22087	0.963706
				LOC440053	-3.00537	0.284227
				LOC440268	3.01285	1.74067
				LOC440331	3.96972	1.29101
				LOC440356	2.42689	1.4191
				LOC440358	3.22706	1.38229
				LOC440409|FLJ22659|LOC388436	-2.08021	0.692638
				LOC440418	2.15963	0.558478
				LOC440424	2.13944	1.31075
				LOC440447	-2.31148	0.542377
				LOC440449	-3.08575	1.4085
				LOC440450	2.16895	0.774554
				LOC440462	4.13333	0.381705
				LOC440570	3.06216	1.10645
				LOC440586	2.72216	1.13292
				LOC440786	-3.82262	2.49835
				LOC440819	2.27243	0.427435
				LOC440871	-3.54628	2.15095
				LOC440871	-4.7159	2.63389
				LOC440916	2.29822	0.976995
				LOC440934	5.96906	2.16216
				LOC440938	2.0736	1.51465
				LOC441038	2.1215	1.06304
				LOC441259	-2.89804	0.823378
				LOC441339	4.03228	0.979951
				LOC441503	2.37241	0.735889
				LOC441629	4.29026	1.78093
				LOC441687	2.43105	1.39826
				LOC442526	2.41925	1.15998
				LOC442572	3.77089	1.73161
				LOC474358	5.65049	2.00745
				LOC494150	-2.24753	0.575286
				LOC494558	2.49471	1.85301
				LOC51136	3.79208	1.39598
				LOC51136	2.47732	1.32131
				LOC51233	3.22317	1.77634
				LOC541472	-2.04463	1.41321
				LOC554226	2.40642	1.10312
				LOC57228	-3.06026	0.899337
				LOC619208	3.70909	1.50465
				LOC63928	2.96822	0.189464
				LOC641298	-2.66067	1.49613
				LOC641518	5.46738	1.72629
				LOC654433	-2.10913	0.330425
				LOC81691	4.34769	1.54168
				LOC89944	-2.65279	0.523248
				LOC90342	3.31319	1.90671
				LOC90557	2.65184	1.04537
				LOC90624	2.38713	1.3296
				LOC90835	2.14845	0.998625
				LOC90925	-2.31021	1.71664
				LOC90925	-2.66889	2.10541
				LOC90925	-3.02026	2.77696
				LOC90925	-3.04629	1.54033
				LOC91137	2.86359	1.58817
				LOC91948	-2.1808	0.558216
				LOC92196	2.10407	2.01501
				LOC92312	-3.54942	0.22504
				LOC92482	2.64994	1.29486
				LOC96610	-3.11895	2.0544
				LOC96610	-3.42136	2.74581
				LOX	2.42904	1.23269
				LOXHD1	2.33493	1.46712
				LOXL4	3.09216	0.872
				LPHN1	-2.02952	0.702086
				LPHN3	3.16556	0.602701
				LPIN1	4.56763	1.76069
				LPPR4	2.87313	0.572072
				LRFN5	2.40339	0.755911
				LRP11	2.12138	0.778053
				LRP2BP	2.92574	0.630381
				LRP6	-2.50223	0.727195
				LRP8	3.26298	0.640449
				LRRC16	2.19974	0.426029
				LRRC17	4.85195	1.10072
				LRRC18	3.9256	1.79961
				LRRC21	2.70457	1.49546
				LRRC27	3.08657	1.14733
				LRRC34	2.89252	1.42915
				LRRC36	2.95446	1.43553
				LRRC3B	3.20871	1.98453
				LRRC44	3.60068	1.70895
				LRRC44	2.01966	2.07616
				LRRC46	2.79511	1.3288
				LRRC48	2.48087	1.3738
				LRRC49	2.14296	1.22142
				LRRC50	3.90885	1.5584
				LRRC51	3.1261	1.64293
				LRRN1	2.73654	0.564207
				LRRN3	4.64899	0.689093
				LSM7	-2.21141	0.278765
				LTB	-4.13857	1.48274
				LTC4S	2.13293	0.699601
				LY6E	-2.8531	1.37904
				LY6K	2.62528	0.832702
				LY75	-2.18653	1.31272
				LYN	-2.11656	1.40307
				LYPD4	5.63037	1.72709
				LYZ	-3.68611	2.08921
				LYZL1	4.08231	1.97226
				LYZL1|LYZL2	5.68403	2.05933
				LYZL4	5.50985	1.86815
				LYZL6	4.20694	1.78012
				MAEL	3.85509	1.42753
				MAGEA1	3.02618	1.23867
				MAGEA4	3.11988	1.14698
				MAGEA6	3.93113	1.04245
				MAGEA9	2.31687	1.17518
				MAGEB4	2.46934	0.51364
				MAGEC1	2.53225	1.07211
				MAGEC2	2.4122	1.09062
				MAGEH1	2.16664	0.515332
				MAGI2	2.13694	1.68585
				MAMDC2	3.23668	0.936454
				MAOA	2.60825	0.77755
				MAOB	2.57126	0.677828
				MAP3K13	2.56268	0.589879
				MAP3K7IP2	2.3242	0.41486
				MAP6	2.47191	1.00107
				MAPK10	2.75649	0.323617
				MAPK13	2.11665	0.48817
				MAPK4	2.10996	0.847349
				MAPK8	2.09917	1.07788
				MAPKAPK2	2.70312	1.46296
				MAPRE3	3.02307	1.31755
				MAPT	3.3153	0.872929
				MARCH1	-2.2628	2.02513
				MARCH3	3.39952	1.00343
				MARCH7	2.59775	1.14079
				MARCH8	3.5466	1.60788
				MATN2	3.01702	0.705655
				MBD3L1	2.647	2.37278
				MBD5	2.32772	0.347772
				MBNL2	4.24351	0.684381
				MBNL3	5.18852	0.554066
				MCFD2	2.07723	0.527214
				MCM10	-2.17798	1.08914
				MCM5	-2.18109	0.678908
				MDH1B	4.41721	1.73402
				MDN1	-2.31981	1.09902
				MDS028	-2.79149	0.0476731
				ME1	2.46194	0.28164
				ME1	-2.803	0.749513
				ME3	3.57742	0.879522
				MEF2D	-2.0666	0.62417
				MEIS1	2.22508	0.735745
				MEIS2	3.30607	0.722827
				MEOX2	2.03146	0.588226
				METAP1	3.66232	1.56339
				MFAP2	-2.55798	0.758053
				MFAP3L	3.52391	1.72717
				MFHAS1	-2.21353	0.992813
				MGC10955|LOC440868	-2.07756	0.213941
				MGC13024	2.03262	0.760036
				MGC13040	3.43423	1.4477
				MGC13057	4.57011	1.70228
				MGC14425	2.3691	1.38661
				MGC16037	-2.2606	0.698956
				MGC16121	2.07883	0.767746
				MGC16372	2.7877	1.54351
				MGC23985	2.58168	0.83839
				MGC24103	-2.10253	0.710184
				MGC2463	-3.51609	1.83474
				MGC26647	4.65299	2.41035
				MGC26733	4.38618	1.88592
				MGC26856	3.84094	2.45531
				MGC26963	2.81553	1.3768
				MGC27165	-2.22705	1.81603
				MGC27348	-2.30619	0.527837
				MGC29898	2.92107	1.04487
				MGC33367	5.09037	1.99726
				MGC33648	2.21346	1.16392
				MGC33657	2.73601	1.41566
				MGC33839	3.21226	1.48545
				MGC33948	3.23383	1.52663
				MGC33951	2.82227	1.87205
				MGC34732	3.895	1.92039
				MGC35033	5.00262	1.95682
				MGC35169	4.14214	1.91071
				MGC39497	5.24805	1.52508
				MGC39520	2.7007	1.42198
				MGC39662	6.56717	1.70246
				MGC39681	4.35525	1.85257
				MGC40178	4.25623	1.59879
				MGC48628	2.93048	2.06886
				MGC52057	2.96207	0.80921
				MGC88374	3.00775	1.9045
				MGC88387	-2.05363	0.193871
				MGP	2.83756	1.15438
				MGST1	2.12574	0.943287
				MID1	3.06213	0.649383
				MKI67	-2.10895	0.832536
				MLF1	3.57737	1.81579
				MLF2	-2.0626	0.974442
				MLL4	-2.07679	0.284343
				MLLT10	2.90588	1.18366
				MLLT7	2.36851	1.13326
				MMD	2.71153	0.38211
				MMP12	-4.81483	1.78756
				MMP20	2.12165	1.68715
				MMP23B	2.25549	0.973683
				MMP25	-2.37785	0.856249
				MMP9	-3.46309	0.327274
				MNS1	2.08251	1.35829
				MOSC2	2.57858	0.718291
				MPDU1	-2.61806	0.906497
				MPP7	2.88989	1.83296
				MPPED2	3.54501	0.517415
				MRO	3.40867	1.85673
				MRPL23	-2.47701	0.995885
				MRPL48	-2.0143	0.840328
				MS4A2	2.65045	1.14014
				MS4A5	7.15141	2.36322
				MS4A6E	2.43132	1.31646
				MSH4	2.00181	1.12181
				MSRB3	2.21391	0.772603
				MT1H	-2.59217	4.05655
				MT3	4.71216	1.11848
				MTAC2D1	2.43285	0.519022
				MTL5	3.01514	1.30481
				MTTP	3.3669	1.40439
				MTUS1	2.28328	0.647087
				MUC19	4.23293	1.35785
				MUM1L1	6.87146	0.47052
				MXRA7	3.3677	0.616668
				MXRA7	3.19175	0.966566
				MYBL2	-3.8156	0.557084
				MYCL1	-2.79573	0.85544
				MYEF2	2.34758	0.961204
				MYH11	5.0714	0.420329
				MYL5	2.52115	0.45285
				MYL9	2.06783	0.922868
				MYO1B	-2.27925	0.840869
				MYO6	3.00036	0.521967
				MYOC	2.83336	1.33132
				MYOM2	2.05719	0.420132
				MYOZ2	3.72186	0.485174
				NAALAD2	2.9188	0.520266
				NAG6	2.75856	1.57788
				NALP9	-2.12803	0.115242
				NANOG	-2.13638	1.92145
				NANOS3	-4.02723	0.474238
				NAP1L3	2.72092	0.936524
				NAP1L5	2.03253	0.644448
				NAV1	-2.36203	0.443364
				NCAM1	2.02109	0.403123
				NCAM2	3.99688	0.538089
				NCF1	-2.12165	0.253471
				NCF1	-3.00167	0.75023
				NCOA2	-2.09777	0.130134
				NCOA3	-2.11429	0.698467
				NDFIP1	2.25478	0.628035
				NDFIP2	2.38118	0.904664
				NDRG4	4.99056	0.433489
				NEDD1	2.33236	1.39743
				NEF3	3.61399	1.91313
				NEK10	2.49161	1.70823
				NEK4	2.49782	0.957684
				NFAM1	-2.40871	0.739922
				NFE2	-2.1492	1.00921
				NFIA	2.87295	0.958807
				NFXL1	2.46739	1.20271
				NGEF	-2.07104	0.884073
				NGFRAP1	2.29971	0.38993
				NGFRAP1L1	3.64484	0.854849
				NHLH1	2.05074	2.70577
				NHN1	-2.73329	0.713284
				NIPSNAP3A	2.34804	0.508166
				NKX3-1	6.15151	0.462754
				NLGN1	2.55824	0.482978
				NME5	5.11967	1.71882
				NMNAT2	4.85261	0.159825
				NOL4	4.06769	1.80308
				NOSTRIN	3.76953	0.396359
				NPM3	-2.35051	0.735326
				NPTX2	2.87541	0.460734
				NR2F2	2.63545	1.14859
				NR3C2	2.20482	0.436903
				NRBP1	-2.43077	0.142931
				NRG4	2.59096	0.958706
				NSBP1	3.62881	0.561047
				NT5E	4.00088	1.11312
				NUDT1	-2.0526	0.696251
				NUP210L	5.6866	1.83819
				NURIT	5.07718	1.68422
				NXF3	6.77158	0.371575
				NYD-SP14	8.70539	2.11595
				NYD-SP17	7.34628	2.13459
				NYD-SP21	6.29542	1.72941
				NYD-SP26	5.69011	2.0461
				OAZ3	4.59379	1.5961
				ODC1	2.0881	0.406075
				ODF1	5.73284	1.68144
				ODF2	4.01774	1.64705
				ODF3L1	2.65944	1.4864
				ODF4	3.19258	1.00717
				OGDHL	-2.45702	1.9956
				OGN	4.764	0.957184
				OLFM1	2.00351	0.819309
				OMD	3.31904	1.24633
				OPHN1	2.0159	1.2957
				OPN3	2.76347	0.422062
				OPN5	2.08633	1.14456
				OR4M2	3.96175	1.08354
				OR4N4	2.34077	2.42501
				OR52I1	-2.27968	0.695455
				OSAP	5.32861	1.57792
				OSBPL10	2.27479	0.547474
				OSGEP	-2.28893	0.375349
				OSR2	4.94668	1.39378
				OSTalpha	2.56214	0.675752
				OTP	-2.23847	1.09737
				OTUD5	-2.80544	0.45094
				OXCT2	3.22333	1.26069
				OXR1	3.03723	1.41503
				P15RS	2.7732	0.954271
				P2RX5	-2.65712	1.21764
				PA2G4	-2.11337	0.494274
				PACAP	-2.96295	1.90865
				PACRG	5.11854	1.02635
				PACRG	2.80168	1.39681
				PACSIN1	-2.36507	0.585833
				PAGE1	3.74644	0.953308
				PAGE5	3.50916	1.25315
				PAK6	2.63216	0.799222
				PAK6	2.16636	0.98409
				PALMD	3.39236	0.708517
				PAM	2.352	0.760876
				PANX1	2.01924	0.302612
				PAPOLB	2.32675	2.67703
				PAPPA2	3.43605	1.51165
				PAQR3	2.06787	2.2244
				PARC	-2.01924	0.399156
				PARP14	-2.07749	1.77841
				PARVA	2.28909	0.791176
				PASD1	2.46457	0.689069
				PCDH10	2.44188	1.33569
				PCDH17	3.94061	0.874522
				PCDH18	3.73077	0.87846
				PCDH20	-2.43912	0.982482
				PCDHA7	4.39922	0.406204
				PCDHB10	2.46575	1.03879
				PCDHB14	3.59088	0.357138
				PCDHB15	2.60141	0.222406
				PCDHB16	3.48617	1.02457
				PCDHB2	2.88623	0.82517
				PCDHB5	5.02403	0.848909
				PCDHB6	3.39653	0.687901
				PCDHB7	2.64567	0.839599
				PCDHGA10	2.86893	0.68702
				PCDHGA4	2.08428	1.04449
				PCDHGB5	2.40907	4.96167
				PCGF4	2.15599	0.997458
				PCSK1N	-2.47598	0.292535
				PCSK2	4.16094	1.51869
				PCSK6	4.85216	1.01201
				PDCL2	2.90675	1.78912
				PDE8B	4.09819	1.1156
				PDGFC	2.60378	1.23184
				PDGFRA	4.37373	1.01372
				PDHA2	6.32824	1.87646
				PDILT	2.37458	2.39361
				PDK4	3.44019	0.765935
				PDPN	-2.00266	1.37716
				PDXK	2.66633	1.12423
				PDZK3	2.1167	0.156583
				PDZK8	3.0191	1.81887
				PDZRN3	2.03585	0.789378
				PDZRN4	3.2618	0.935928
				PEAR1	2.34202	1.08604
				PENK	3.19119	1.14183
				PEPP-2	5.90097	0.805774
				PFN2	2.31916	0.967111
				PFN4	5.32259	1.69651
				PGAM2	3.89952	1.6358
				PGBD4	2.62638	1.06318
				PGDS	3.06109	1.25526
				PGK2	6.48265	2.11166
				PGR	2.33973	1.3202
				PGRMC1	3.88196	0.818931
				PHC1	-2.25276	0.672026
				PHF16	2.33501	0.238523
				PHF5A	-2.13236	0.123185
				PHF7	5.91893	1.66842
				PHIP	2.011	0.618568
				PHLDA2	-2.26379	1.85289
				PHLDA3	-2.12155	0.786301
				PHYH	2.83036	1.17161
				PIAS2	3.5836	1.77261
				PIAS2	3.55168	1.6479
				PICALM	2.44491	0.448702
				PILRA	-2.01332	0.996449
				PIM1	-2.32767	0.994896
				PIN4	-2.08267	0.561221
				PIP5K3	-2.22396	0.897612
				PIWIL1	2.71797	1.81926
				PJA1	3.30307	0.485867
				PKD2L2	2.73447	1.48527
				PKDREJ	3.53495	1.51987
				PKN2	-2.12687	0.628972
				PKNOX2	3.57106	0.920436
				PLA2G2D	-2.69924	0.787851
				PLA2G4A	2.53652	0.893882
				PLA2G5	2.62214	1.044
				PLA2G7	-4.13103	1.89348
				PLAC8	-2.87204	1.74795
				PLAC8	-3.08576	1.42257
				PLAC9	3.89502	1.26255
				PLAT	3.35044	0.4683
				PLCB2	-2.28624	0.845614
				PLCD1	2.66132	0.53621
				PLCL3	2.61954	0.813194
				PLCZ1	7.4618	1.87093
				PLD3	-2.56606	0.352516
				PLEK2	3.05647	0.93922
				PLEKHK1	2.57279	1.72493
				PLN	4.09295	0.770492
				PLOD1	-2.22877	0.617941
				PLSCR2	2.7653	0.776373
				PLSCR4	2.82991	0.702053
				PLXNA2	-2.30716	1.22104
				PLXNB3	3.16704	0.835649
				PMAIP1	-2.02763	0.93526
				PMF1	-2.35444	1.1057
				PMFBP1	2.35182	1.41307
				PNCK	5.2539	0.579028
				PNOC	-2.43822	1.35421
				POLI	3.33996	0.966935
				POLQ	-2.26539	0.873084
				POU2AF1	-2.83435	2.77992
				POU5F1	-3.23814	1.27367
				POU5F1	-3.24427	1.44065
				POU5F1	-3.51482	0.92368
				PPAP2B	2.33139	1.36583
				PPAPDC1A	2.51915	0.712128
				PPARGC1A	3.32132	0.690176
				PPARGC1B	-2.66576	1.40467
				PPIL6	3.72855	1.73585
				PPP1CA	-2.08814	0.709658
				PPP1R12A	-2.42653	0.250198
				PPP1R13B	2.21084	1.53172
				PPP1R1C	2.60756	1.4351
				PPP1R2P1	2.89409	1.43866
				PPP1R2P9	4.47935	2.15119
				PPP1R3B	-2.31818	0.85638
				PPP1R3C	-2.77737	0.761229
				PPP2R1A	-2.32626	0.675359
				PPP3CA	2.16108	0.546314
				PPP3R2	5.76032	1.7542
				PPT2	-2.14754	0.527258
				PRB4	2.82229	1.38745
				PRDM1	-2.67514	1.25269
				PRDM5	2.07442	1.75698
				PRDM6	2.14237	0.458148
				PREX1	-2.30997	0.798453
				PRH1	3.40339	1.644
				PRH2	2.21091	1.55001
				PRIM2A	-2.06767	1.15607
				PRKAA1	2.6874	1.57445
				PRKAA1	2.59791	1.49104
				PRKACG	2.40997	2.19452
				PRKAR1A	2.83152	0.42756
				PRKAR2A	2.87372	1.62459
				PRKAR2A	2.5714	1.46758
				PRKAR2B	2.46361	0.870241
				PRKCA	2.31403	1.08022
				PRKCBP1	-2.23424	0.872657
				PRKCDBP	2.88812	0.257951
				PRKCSH	-2.03558	0.491769
				PRKD1	5.31727	0.444088
				PRM1	9.41574	1.45247
				PRM2	11.1678	0.84207
				PRM2	8.64897	1.75906
				PRM3	2.4802	1.38553
				PRND	2.35068	0.987508
				PRODH	-2.1733	0.550882
				PRPS2	3.98845	0.677242
				PRR11	-3.32697	1.05859
				PRSS35	2.66736	1.03323
				PSMA8	4.66092	1.59084
				PSMB9	-2.34766	1.83663
				PSORS1C1	4.24305	1.52817
				PSORS1C2	-2.21592	0.500582
				PTBP1	-2.23649	0.407669
				PTGDS	3.72686	1.14956
				PTGES	3.89691	0.971004
				PTGFR	2.78042	0.918526
				PTGIS	2.61371	1.14643
				PTN	3.32507	0.663631
				PTPN13	2.29056	0.203038
				PTPN21	2.07235	1.16662
				PTPN6	-2.39877	1.25967
				PTPNS1L2	5.2818	1.59014
				PTPRC	-2.11487	0.391019
				PTPRCAP	-2.13583	0.776719
				PTPRN2	2.17551	0.76774
				PTX3	2.35021	1.45897
				PVRL3	4.78592	0.9639
				PVRL3	3.68135	0.643816
				PYCR2	-2.01076	0.287823
				PYHIN1	-2.01419	1.32211
				RAB11A	2.57978	0.462468
				RAB27B	2.79804	1.79259
				RAB42	-2.61236	0.648675
				RAB6IP2	-2.85773	1.16845
				RABAC1	-2.02338	0.520878
				RAC2	-2.91422	1.91077
				RAD54L	-2.2912	0.309917
				RAD9B	2.89806	1.2323
				RAGE	3.2759	0.365352
				RALGPS2	2.93973	1.61286
				RASL11B	2.91191	0.429177
				RASL12	2.34529	0.533121
				RASSF8	3.4464	1.65985
				RB1	2.20069	0.261403
				RBBP7	2.8838	0.435549
				RBM14	-2.75208	0.555321
				RBM27	-2.28675	0.709334
				RBMY1F	4.47898	0.848068
				RBP1	3.63065	1.13249
				RECQL4	-2.2932	0.734282
				REG3A	2.47248	0.891072
				REG3G	5.06273	1.02671
				REGL	2.07617	0.658018
				RetSat	2.0066	0.411166
				RFK	2.05551	0.790819
				RFXAP	2.83582	0.964343
				RGAG1	3.2322	0.545027
				RGN	3.60011	0.957113
				RGNEF	2.76756	0.919572
				RGS1	-2.37979	1.28994
				RGS22	3.64432	1.04867
				RGS5	2.30149	0.820629
				RHEBL1	-3.37877	1.20121
				RHOU	3.31691	0.701279
				RKHD3	2.36836	0.828943
				RLN3R2	-2.3645	1.6555
				RNASE1	5.12155	0.551319
				RNASE11	5.24657	2.13768
				RNASE4	4.26584	0.949137
				RNASE4|ANG	2.22594	0.842724
				RNASE6	-3.00025	1.46169
				RNASEH2A	-2.73027	0.605536
				RNF125	-2.09391	1.63531
				RNF126	-2.20891	0.207037
				RNF133	6.38868	2.1931
				RNF141	2.30215	1.64942
				RNF148	3.04723	1.89079
				RNF168	3.43559	1.68961
				RNF32	5.08887	1.7268
				RNF36	2.33516	1.24105
				RNPEPL1	-2.00492	0.173673
				RNU3IP2	-2.61926	0.752212
				ROBO1	4.35575	0.628542
				ROCK1	3.69098	1.04383
				ROCK1	2.96889	1.22891
				ROPN1	7.31865	1.82126
				ROPN1B	6.04101	1.92162
				ROPN1L	7.17127	1.79152
				ROR1	2.38106	0.874224
				RP1-127L4.6	3.0317	1.92979
				RP1-153G14.3	2.15726	1.78433
				RP1-172B20.3	4.96838	1.19346
				RP11-142I17.1	3.00342	0.522863
				RP11-218C14.6	2.92152	1.59311
				RP11-301I17.1	5.31224	1.3275
				RP11-31H15.5	3.06706	2.1383
				RP11-321G1.1	2.17494	0.743495
				RP11-38L15.1|FAM35A	2.71851	0.623575
				RP11-38O23.2	4.22638	1.91189
				RP11-444E17.2	2.26735	1.37186
				RP11-484I6.3	2.64118	1.39508
				RP13-102H20.1	-2.26172	1.0976
				RP13-347D8.3	9.68144	0.5042
				RP13-383K5.2	2.13147	0.848043
				RP5-1065J22.5	5.64015	1.80851
				RP6-166C19.1	3.89767	1.2192
				RPESP	2.49186	0.301802
				RPGRIP1	2.82425	1.53223
				RPL10L	2.12296	1.70506
				RPL18	-2.05782	0.569885
				RPL27	-3.01954	1.04949
				RPRM	-2.35387	0.686803
				RPS2	-2.94783	0.337396
				RPS26	-2.04564	0.328032
				RPS26	-2.13637	0.161801
				RPS6KB2	-3.02485	0.459966
				RPSA	-2.33364	0.401981
				RPSA	-2.45018	0.284048
				RPUSD2	-2.06908	0.377614
				RPUSD3	-2.08547	0.390098
				RRM2	-2.90692	1.98427
				RSHL2	2.28343	1.12491
				RSHL3	2.174	1.41139
				RSNL2	2.65984	0.977244
				RSPO3	2.02451	1.26149
				RTN2	-2.4763	0.631147
				RUNX1T1	2.46252	0.746918
				RUNX3	-2.04437	1.34682
				S100A16	2.96472	0.870093
				S100A9	-2.61795	1.77839
				S100Z	-3.12721	1.27663
				SAC	3.09704	1.63099
				SALL4	-2.85092	0.476292
				SAMD4	2.99524	1.50855
				SAMD8	2.30233	0.679827
				SARDH	-2.04593	0.505941
				SATL1	2.02804	0.397378
				SBLF	2.80767	1.15211
				SC4MOL	3.88913	0.800935
				SCARF2	-2.76726	0.646496
				SCCPDH	3.6567	1.34441
				SCGB3A2	-3.57537	1.82284
				SCML1	4.03879	0.478164
				SCN9A	3.61698	0.313887
				SCOC	2.39842	0.678873
				SCRG1	7.32688	0.905066
				SCRIB	-2.29103	0.818126
				SCRL	4.20071	2.00239
				SCUBE3	-2.22853	0.309014
				SCYL2	2.07593	0.391189
				SDC3	-2.61015	1.61125
				SDPR	2.90916	0.96856
				SE57-1	2.5371	0.421061
				SEMA3C	4.19507	0.536106
				SEPP1	2.29491	1.20116
				SERAC1	3.60004	1.2946
				SERPINA1	-3.61441	1.66651
				SERPINA3	3.02018	1.63803
				SERPINA5	6.84894	1.05841
[truncated: 433 more rows]
