# Supplementary material for: SOX2 is essential for in vivo reprogramming of seminoma-like TCam-2 cells to an embryonal carcinoma-like fate
Source: Oncotarget. 2016 Jun 7;7(30):47095–110. doi: 10.18632/oncotarget.9903 (PMC5216926; doi:10.18632/oncotarget.9903)
Supplement: Supplementary file 3 [file oncotarget-07-47095-s003.xlsx]

## Sheet: Tabelle1
Gene	Forward primer	Reverse primer	Tan	Cycles
AFP	GTGGTCAGTTTGCAGCATTC	GCAGAGGAGATGTGCTGGAT	60°C	40
CRIPTO	CGGCAACTAATCCCAGTTCA	CGATGCTAACGCCTCTTTTC	60°C	40
CRIPTO-ChIP on target	ATTAGAGGCCCCAGCATTCC	GCCATGTCTGCACTACAATGAC	60°C	40
CRIPTO-ChIP off target	TGGCCTCAGATGCTACCAAT	AGCCTGACGGTTACTTAATGT	60°C	40
DNMT1	ACCTGGCTAAAGTCAAATCC	ATTCACTTCCCGGTTGTAAG	60°C	40
DNMT3A	ACTACATCAGCAAGCGCAAG	CATCCACCAAGACACAATGC	60°C	40
DNMT3B	CCAGCTCTTACCTTACCATC	CAGACATAGCCTGTCGCTTG	56°C	40
DNMT3B-ChIP on target	GGTGGAGACAAGCTACAGGC	CCAGAGAGAAATGGGCTCAG	60°C	40
DNMT3B-ChIP off target	GAGGTGAGGAGGGGTTTCTG	TCTAAGCCCACACTCACGAG	60°C	40
DNMT3L	GCCGTACACAAGATCGAAGG	TTTGGGCTTTTTGGAAAGTG	60°C	40
DPPA3	GCCACTCAACTCTCTGAAAT	ACTAGGGTTGAGAGTCAAGT	60°C	40
DPPA4-ChIP on target	ACCCAGACAAAAGTCACCCC	AAGTCTCCTCCCACTTCCTG	60°C	40
DPPA4-ChIP off target	TCCGTGGATTTCTAGCCTGT	ACTGAAACCCTCCCTTGTCA	60°C	40
EOMES	CACATTGTAGTGGGCAGTGG	CGCCACCAAACTGAGATGAT	60°C	40
FOXA2	TACGTGTTCATGCCGTTCAT	CGACTGGAGCAGCTACTATGC	60°C	40
GAL	CTGGTGAGGCCATTCTTGTC	AAGGAAAAACGAGGCTGGAC	60°C	40
GAPDH	TGCCAAATATGATGACATCAAGAA	GGAGTGGGTGTCGCTGTTG	60°C	40
GDF3	CAGGAGGAAGCTTGGGAAAT	TGCTACGTAAAGGAGCTGGG	60°C	40
HAND1	AAGGCTCAGGACCCAGAAG	CGGTGCGTCCTTTAATCCTC	60°C	40
ID1	TCCAGCACGTCATCGACTAC	TCAGCGACACAAGATGCG	60°C	40
ID3	TCAGCTTAGCCAGGTGGAAATC	TGGCTCGGCCAGGACTAC	60°C	40
JARID2	TACCACCCGTTCTTCTGACC	CATGAAGCAATTGTCCCCTT	60°C	40
JARID2-ChIP on target	GGCAAGGGATTTTGGTGGAG	CGCAACTTAAAGGGCTTCCA	60°C	40
JARID2-ChIP off target	GTTGACTCTTCTGCTCGCAC	AAAACCGACGCCCTTCACT	60°C	40
LEFTY1	TTGGGGACTATGGAGCTCAG	TCA AGTCCCTCGATGGCTAC	60°C	40
LEFTY1-ChIP on target	GGTTCTGGGGCCACTTTACC	TGGTCTGAAGTGTTGCCAGG	60°C	40
LEFTY1-ChIP off target	TCAGTTGTTTGGTTGCAGCA	TAATGTGGGTTGAGGCCTGA	60°C	40
LEFTY2	CTGCAGCTCAGGGACTATG	GACCACCTCTTATGCACACG	60°C	40
LEFTY2-ChIP on target	TCTCCACTCAGACCCTCAGA	GGCAGCCTGAAGAGTTTTGT	60°C	40
LEFTY2-ChIP off target	GAAACTTCTGTGATGCGGGG	GTGCTGATTCTGACCTGTGC	60°C	40
LIN28	TTCGGCTTCCTGTCCATGAC	CCACTGCCTCACCCTCCTT	60°C	40
NANOG-ChIP on target	GCTCGGTTTTCTAGTTCCCC	CCCTACTGACCCACCCTTG	55°C	40
NANOG-ChIP off target	ATGTACTAGCCCCACTCACC	GGCTTTGCTCCCACACAAG	60°C	40
NODAL	CCCCAAGCAGTACAATGCCTA	TTTCAGCAGGCTCTGGATGTA	60°C	40
NODAL-ChIP on target	TGCTGGGTGCAATCTGAACT	AGACTGAGCCAGCCACTCAC	60°C	40
NODAL-ChIP off target	CGTAGGTTGCAGATTCCAGC	CCACCAGCCTACCAGATTGT	60°C	40
OCT3/4	GGGAGATTGATAACTGGTGTGTT	GTGTATATCCCAGGGTGATCCTC	60°C	40
OCT3/4-ChIP on target	GATTCCAGCCAAATCCCAGG	GCAGGTAGATTATGGGGCCT	60°C	40
OCT3/4-ChIP off target	CCTCAGCCCTCCGTTTCTT	TGGGAGATGAGGTGCTGTTT	60°C	40
PAX6	TCCGTTGGAACTGATGGAGT	TAAGGATGTTGAACGGGCAG	60°C	40
PRAME	CGTAGACTCCTCCTCTCCCACAT	TGGGCGATATACTGCTCTTCCT	60°C	40
PRDM1	GGGTGCAGCCTTTATGAGTC	CCTTGTTCATGCCCTGAGAT	60°C	40
PRDM14	TCCACACAGGGGGTGTACTT	GAGCCTTCAGGTCACAGAGC	60°C	40
PRDM14-ChIP on target	CCTAGACTGAGGCTCGTTACT	ATGCCTGCCTATTGATGAGC	60°C	40
PRDM14-ChIP off target	CTGCTCCCTACTCTACTGGC	TTCATAGGATGCAAGGTGGC	60°C	40
RPL30-ChIP off target	included in SimpleChIP-Kit (CST)	included in SimpleChIP-Kit (CST)	60°C	40
SOX17	GGCGCAGCAGAATCCAGA	CCACGACTTGCCCAGCAT	60°C	40
SOX2	CCCTGCTGAGAATAGGACAT	CCCTGCAGTACAACTCTATG	56°C	40
SOX2-ChIP on target	GGATAACATTGTACTGGGAAGGGACA	CAAAGTTTCTTTTATTCGTATGTGTGAGCA	60°C	40
SOX2-ChIP off target	CCCTCCTTTTCTAAGCAGCATG	CCTGGTTCTGATTTGGCTCA	60°C	40
TET1	GCTGCTGTCAGGGAAATCAT	ACCATCACAGCAGTTGGACA	60°C	40
TFAP2C	GGCCCAGCAACTGTGTAAAGA	GCAGTTCTGTATGTTCGTCTCCAA	60°C	40
BMP4	GCATTCGGTTACCAGGAATC	TGAGCCTTTCCAGCAAGTTT	60°C	40
ZFP42	TGCCTAGTGTGCTGGTGGT	GGTGGCATTGGAAATAGCAG	60°C	40
ZIC3	GCCAGTTCAGGCTATGAATC	TGCTAGTTTGAACTGCAGAA	60°C	40
ZIC3-ChIP on target	TGCGTACACTGGCTAAAAGT	CGCACCACAGGAAACAAACA	60°C	40
ZIC3-ChIP off target	TTCTCTGAACACACCAGCGC	ACTCGCCCCAATTCTCTCTC	60°C	40
